# Supplementary material for: EColiCore2: a reference network model of the central metabolism of Escherichia coli and relationships to its genome-scale parent model
Source: Sci Rep. 2017 Jan 3;7:39647. doi: 10.1038/srep39647 (PMC5206746; doi:10.1038/srep39647)
Supplement: Supplementary Dataset 1 [file srep39647-s2.xls]

## Sheet: Sheet1
<?xml version="1.0" encoding="UTF-8"?>
<sbml xmlns="http://www.sbml.org/sbml/level3rg/sbml/level3/" level="3" version="1" xmlns:fbc="http://www.sbml.org/sbml/level3/version1/fbc/version2">
<model id="CNA_EColiGenomeScale__ECGS_" name="EColiGenomeScale (ECGS)">
<listOfCompartments>
<compartment id="External_Species"/>
<compartment id="Internal_Species"/>
</listOfCompartments>
<listOfSpecies>
<species id="M_10fthf_c" name="10-Formyltetrahydrofolate" boundaryCondition="false" compartment="Internal_Species"/>
<species id="M_12dgr120_c" name="1,2-Diacyl-sn-glycerol(didodecanoyl,n-C12:0)" boundaryCondition="false" compartment="Internal_Species"/>
<species id="M_12dgr140_c" name="1,2-Diacyl-sn-glycerol(ditetradecanoyl,n-C14:0)" boundaryCondition="false" compartment="Internal_Species"/>
<species id="M_12dgr141_c" name="1,2-Diacyl-sn-glycerol(ditetradec-7-enoyl,n-C14:1)" boundaryCondition="false" compartment="Internal_Species"/>
<species id="M_12dgr160_c" name="1,2-Diacyl-sn-glycerol(dihexadecanoyl,n-C16:0)" boundaryCondition="false" compartment="Internal_Species"/>
<species id="M_12dgr161_c" name="1,2-Diacyl-sn-glycerol(dihexadec-9-enoyl,n-C16:1)" boundaryCondition="false" compartment="Internal_Species"/>
<species id="M_12dgr180_c" name="1,2-Diacyl-sn-glycerol(dioctadecanoyl,n-C18:0)" boundaryCondition="false" compartment="Internal_Species"/>
<species id="M_12dgr181_c" name="1,2-Diacyl-sn-glycerol(dioctadec-11-enoyl,n-C18:1)" boundaryCondition="false" compartment="Internal_Species"/>
<species id="M_12ppd_DASH_R_c" name="(R)-Propane-1,2-diol" boundaryCondition="false" compartment="Internal_Species"/>
<species id="M_12ppd_DASH_S_c" name="(S)-Propane-1,2-diol" boundaryCondition="false" compartment="Internal_Species"/>
<species id="M_13dpg_c" name="3-Phospho-D-glyceroylphosphate" boundaryCondition="false" compartment="Internal_Species"/>
<species id="M_14dhncoa_c" name="1,4-dihydroxy-2-napthoyl-CoA" boundaryCondition="false" compartment="Internal_Species"/>
<species id="M_14glucan_c" name="1,4-alpha-D-glucan" boundaryCondition="false" compartment="Internal_Species"/>
<species id="M_15dap_c" name="1,5-Diaminopentane" boundaryCondition="false" compartment="Internal_Species"/>
<species id="M_1ddecg3p_c" name="1-dodecanoyl-sn-glycerol3-phosphate" boundaryCondition="false" compartment="Internal_Species"/>
<species id="M_1hdec9eg3p_c" name="1-hexadec-9-enoyl-sn-glycerol3-phosphate" boundaryCondition="false" compartment="Internal_Species"/>
<species id="M_1hdecg3p_c" name="1-hexadecanoyl-sn-glycerol3-phosphate" boundaryCondition="false" compartment="Internal_Species"/>
<species id="M_1odec11eg3p_c" name="1-octadec-11-enoyl-sn-glycerol3-phosphate" boundaryCondition="false" compartment="Internal_Species"/>
<species id="M_1odecg3p_c" name="1-octadecanoyl-sn-glycerol3-phosphate" boundaryCondition="false" compartment="Internal_Species"/>
<species id="M_1pyr5c_c" name="1-Pyrroline-5-carboxylate" boundaryCondition="false" compartment="Internal_Species"/>
<species id="M_1tdec7eg3p_c" name="1-tetradec-7-enoyl-sn-glycerol3-phosphate" boundaryCondition="false" compartment="Internal_Species"/>
<species id="M_1tdecg3p_c" name="1-tetradecanoyl-sn-glycerol3-phosphate" boundaryCondition="false" compartment="Internal_Species"/>
<species id="M_23dappa_c" name="2,3-diaminopropionate" boundaryCondition="false" compartment="Internal_Species"/>
<species id="M_23ddhb_c" name="2,3-Dihydro-2,3-dihydroxybenzoate" boundaryCondition="false" compartment="Internal_Species"/>
<species id="M_23dhacoa_c" name="2,3-dehydroadipyl-CoA" boundaryCondition="false" compartment="Internal_Species"/>
<species id="M_23dhb_c" name="2,3-Dihydroxybenzoate" boundaryCondition="false" compartment="Internal_Species"/>
<species id="M_23dhba_c" name="(2,3-Dihydroxybenzoyl)adenylate" boundaryCondition="false" compartment="Internal_Species"/>
<species id="M_23dhbzs_c" name="2,3-dihydroxybenzoylserine" boundaryCondition="false" compartment="Internal_Species"/>
<species id="M_23dhdp_c" name="2,3-Dihydrodipicolinate" boundaryCondition="false" compartment="Internal_Species"/>
<species id="M_23dhmb_c" name="(R)-2,3-Dihydroxy-3-methylbutanoate" boundaryCondition="false" compartment="Internal_Species"/>
<species id="M_23dhmp_c" name="(R)-2,3-Dihydroxy-3-methylpentanoate" boundaryCondition="false" compartment="Internal_Species"/>
<species id="M_23doguln_c" name="2,3-Dioxo-L-gulonate" boundaryCondition="false" compartment="Internal_Species"/>
<species id="M_25aics_c" name="(S)-2-[5-Amino-1-(5-phospho-D-ribosyl)imidazole-4-carboxamido]succinate" boundaryCondition="false" compartment="Internal_Species"/>
<species id="M_25dkglcn_c" name="2,5-diketo-D-gluconate" boundaryCondition="false" compartment="Internal_Species"/>
<species id="M_25drapp_c" name="2,5-Diamino-6-(ribosylamino)-4-(3H)-pyrimidinone5#-phosphate" boundaryCondition="false" compartment="Internal_Species"/>
<species id="M_26dap_DASH_LL_c" name="LL-2,6-Diaminoheptanedioate" boundaryCondition="false" compartment="Internal_Species"/>
<species id="M_26dap_DASH_M_c" name="meso-2,6-Diaminoheptanedioate" boundaryCondition="false" compartment="Internal_Species"/>
<species id="M_2agpe120_c" name="2-Acyl-sn-glycero-3-phosphoethanolamine(n-C12:0)" boundaryCondition="false" compartment="Internal_Species"/>
<species id="M_2agpe140_c" name="2-Acyl-sn-glycero-3-phosphoethanolamine(n-C14:0)" boundaryCondition="false" compartment="Internal_Species"/>
<species id="M_2agpe141_c" name="2-Acyl-sn-glycero-3-phosphoethanolamine(n-C14:1)" boundaryCondition="false" compartment="Internal_Species"/>
<species id="M_2agpe160_c" name="2-Acyl-sn-glycero-3-phosphoethanolamine(n-C16:0)" boundaryCondition="false" compartment="Internal_Species"/>
<species id="M_2agpe161_c" name="2-Acyl-sn-glycero-3-phosphoethanolamine(n-C16:1)" boundaryCondition="false" compartment="Internal_Species"/>
<species id="M_2agpe180_c" name="2-Acyl-sn-glycero-3-phosphoethanolamine(n-C18:0)" boundaryCondition="false" compartment="Internal_Species"/>
<species id="M_2agpe181_c" name="2-Acyl-sn-glycero-3-phosphoethanolamine(n-C18:1)" boundaryCondition="false" compartment="Internal_Species"/>
<species id="M_2agpg120_c" name="2-Acyl-sn-glycero-3-phosphoglycerol(n-C12:0)" boundaryCondition="false" compartment="Internal_Species"/>
<species id="M_2agpg140_c" name="2-Acyl-sn-glycero-3-phosphoglycerol(n-C14:0)" boundaryCondition="false" compartment="Internal_Species"/>
<species id="M_2agpg141_c" name="2-Acyl-sn-glycero-3-phosphoglycerol(n-C14:1)" boundaryCondition="false" compartment="Internal_Species"/>
<species id="M_2agpg160_c" name="2-Acyl-sn-glycero-3-phosphoglycerol(n-C16:0)" boundaryCondition="false" compartment="Internal_Species"/>
<species id="M_2agpg161_c" name="2-Acyl-sn-glycero-3-phosphoglycerol(n-C16:1)" boundaryCondition="false" compartment="Internal_Species"/>
<species id="M_2agpg180_c" name="2-Acyl-sn-glycero-3-phosphoglycerol(n-C18:0)" boundaryCondition="false" compartment="Internal_Species"/>
<species id="M_2agpg181_c" name="2-Acyl-sn-glycero-3-phosphoglycerol(n-C18:1)" boundaryCondition="false" compartment="Internal_Species"/>
<species id="M_2ahbut_c" name="(S)-2-Aceto-2-hydroxybutanoate" boundaryCondition="false" compartment="Internal_Species"/>
<species id="M_2amsa_c" name="2-Aminomalonatesemialdehyde" boundaryCondition="false" compartment="Internal_Species"/>
<species id="M_2aobut_c" name="L-2-Amino-3-oxobutanoate" boundaryCondition="false" compartment="Internal_Species"/>
<species id="M_2cpr5p_c" name="1-(2-Carboxyphenylamino)-1-deoxy-D-ribulose5-phosphate" boundaryCondition="false" compartment="Internal_Species"/>
<species id="M_2dda7p_c" name="2-Dehydro-3-deoxy-D-arabino-heptonate7-phosphate" boundaryCondition="false" compartment="Internal_Species"/>
<species id="M_2ddecg3p_c" name="2-dodecanoyl-sn-glycerol3-phosphate" boundaryCondition="false" compartment="Internal_Species"/>
<species id="M_2ddg6p_c" name="2-Dehydro-3-deoxy-D-gluconate6-phosphate" boundaryCondition="false" compartment="Internal_Species"/>
<species id="M_2ddglcn_c" name="2-Dehydro-3-deoxy-D-gluconate" boundaryCondition="false" compartment="Internal_Species"/>
<species id="M_2dh3dgal_c" name="2-Dehydro-3-deoxy-D-galactonate" boundaryCondition="false" compartment="Internal_Species"/>
<species id="M_2dh3dgal6p_c" name="2-Dehydro-3-deoxy-D-galactonate6-phosphate" boundaryCondition="false" compartment="Internal_Species"/>
<species id="M_2dhguln_c" name="2-Dehydro-L-gulonate" boundaryCondition="false" compartment="Internal_Species"/>
<species id="M_2dhp_c" name="2-Dehydropantoate" boundaryCondition="false" compartment="Internal_Species"/>
<species id="M_2dmmq8_c" name="2-Demethylmenaquinone8" boundaryCondition="false" compartment="Internal_Species"/>
<species id="M_2dmmql8_c" name="2-Demethylmenaquinol8" boundaryCondition="false" compartment="Internal_Species"/>
<species id="M_2dr1p_c" name="2-Deoxy-D-ribose1-phosphate" boundaryCondition="false" compartment="Internal_Species"/>
<species id="M_2dr5p_c" name="2-Deoxy-D-ribose5-phosphate" boundaryCondition="false" compartment="Internal_Species"/>
<species id="M_2fe1s_c" name="[2Fe-1S]desulfuratediron-sulfurcluster" boundaryCondition="false" compartment="Internal_Species"/>
<species id="M_2fe2s_c" name="[2Fe-2S]iron-sulfurcluster" boundaryCondition="false" compartment="Internal_Species"/>
<species id="M_2h3oppan_c" name="2-Hydroxy-3-oxopropanoate" boundaryCondition="false" compartment="Internal_Species"/>
<species id="M_2hdec9eg3p_c" name="2-hexadec-9-enoyl-sn-glycerol3-phosphate" boundaryCondition="false" compartment="Internal_Species"/>
<species id="M_2hdecg3p_c" name="2-hexadecanoyl-sn-glycerol3-phosphate" boundaryCondition="false" compartment="Internal_Species"/>
<species id="M_2ippm_c" name="2-Isopropylmaleate" boundaryCondition="false" compartment="Internal_Species"/>
<species id="M_2mahmp_c" name="2-Methyl-4-amino-5-hydroxymethylpyrimidinediphosphate" boundaryCondition="false" compartment="Internal_Species"/>
<species id="M_2mcacn_c" name="cis-2-Methylaconitate" boundaryCondition="false" compartment="Internal_Species"/>
<species id="M_2mcit_c" name="2-Methylcitrate" boundaryCondition="false" compartment="Internal_Species"/>
<species id="M_2me4p_c" name="2-C-methyl-D-erythritol4-phosphate" boundaryCondition="false" compartment="Internal_Species"/>
<species id="M_2mecdp_c" name="2-C-methyl-D-erythritol2,4-cyclodiphosphate" boundaryCondition="false" compartment="Internal_Species"/>
<species id="M_2obut_c" name="2-Oxobutanoate" boundaryCondition="false" compartment="Internal_Species"/>
<species id="M_2odec11eg3p_c" name="2-octadec-11-enoyl-sn-glycerol3-phosphate" boundaryCondition="false" compartment="Internal_Species"/>
<species id="M_2odecg3p_c" name="2-octadecanoyl-sn-glycerol3-phosphate" boundaryCondition="false" compartment="Internal_Species"/>
<species id="M_2ohph_c" name="2-Octaprenyl-6-hydroxyphenol" boundaryCondition="false" compartment="Internal_Species"/>
<species id="M_2ombzl_c" name="2-Octaprenyl-6-methoxy-1,4-benzoquinol" boundaryCondition="false" compartment="Internal_Species"/>
<species id="M_2omhmbl_c" name="2-Octaprenyl-3-methyl-5-hydroxy-6-methoxy-1,4-benzoquinol" boundaryCondition="false" compartment="Internal_Species"/>
<species id="M_2ommbl_c" name="2-Octaprenyl-3-methyl-6-methoxy-1,4-benzoquinol" boundaryCondition="false" compartment="Internal_Species"/>
<species id="M_2omph_c" name="2-Octaprenyl-6-methoxyphenol" boundaryCondition="false" compartment="Internal_Species"/>
<species id="M_2oph_c" name="2-Octaprenylphenol" boundaryCondition="false" compartment="Internal_Species"/>
<species id="M_2oxpaccoa_c" name="2-oxepin-2(3H)-ylideneacetyl-CoA" boundaryCondition="false" compartment="Internal_Species"/>
<species id="M_2p4c2me_c" name="2-phospho-4-(cytidine5#-diphospho)-2-C-methyl-D-erythritol" boundaryCondition="false" compartment="Internal_Species"/>
<species id="M_2pg_c" name="D-Glycerate2-phosphate" boundaryCondition="false" compartment="Internal_Species"/>
<species id="M_2pglyc_c" name="2-Phosphoglycolate" boundaryCondition="false" compartment="Internal_Species"/>
<species id="M_2sephchc_c" name="2-succinyl-5-enolpyruvyl-6-hydroxy-3-cyclohexene-1-carboxylate" boundaryCondition="false" compartment="Internal_Species"/>
<species id="M_2shchc_c" name="2-Succinyl-6-hydroxy-2,4-cyclohexadiene-1-carboxylate" boundaryCondition="false" compartment="Internal_Species"/>
<species id="M_2tdec7eg3p_c" name="2-tetradec-7-enoyl-sn-glycerol3-phosphate" boundaryCondition="false" compartment="Internal_Species"/>
<species id="M_2tdecg3p_c" name="2-tetradecanoyl-sn-glycerol3-phosphate" boundaryCondition="false" compartment="Internal_Species"/>
<species id="M_2tpr3dpcoa_c" name="2#-(5##-triphosphoribosyl)-3#-dephospho-CoA" boundaryCondition="false" compartment="Internal_Species"/>
<species id="M_34hpp_c" name="3-(4-Hydroxyphenyl)pyruvate" boundaryCondition="false" compartment="Internal_Species"/>
<species id="M_35cgmp_c" name="3#,5#-CyclicGMP" boundaryCondition="false" compartment="Internal_Species"/>
<species id="M_3amac_c" name="3-Aminoacrylate" boundaryCondition="false" compartment="Internal_Species"/>
<species id="M_3c2hmp_c" name="3-Carboxy-2-hydroxy-4-methylpentanoate" boundaryCondition="false" compartment="Internal_Species"/>
<species id="M_3c3hmp_c" name="3-Carboxy-3-hydroxy-4-methylpentanoate" boundaryCondition="false" compartment="Internal_Species"/>
<species id="M_3c4mop_c" name="3-Carboxy-4-methyl-2-oxopentanoate" boundaryCondition="false" compartment="Internal_Species"/>
<species id="M_3dhguln_c" name="3-Dehydro-L-gulonate" boundaryCondition="false" compartment="Internal_Species"/>
<species id="M_3dhgulnp_c" name="3-keto-L-gulonate-6-phosphate" boundaryCondition="false" compartment="Internal_Species"/>
<species id="M_3dhq_c" name="3-Dehydroquinate" boundaryCondition="false" compartment="Internal_Species"/>
<species id="M_3dhsk_c" name="3-Dehydroshikimate" boundaryCondition="false" compartment="Internal_Species"/>
<species id="M_3fe4s_c" name="[3Fe-4S]damagediron-sulfurcluster" boundaryCondition="false" compartment="Internal_Species"/>
<species id="M_3haACP_c" name="(3R)-3-Hydroxyacyl-[acyl-carrierprotein]" boundaryCondition="false" compartment="Internal_Species"/>
<species id="M_3hadpcoa_c" name="(3S)-3-Hydroxyadipyl-CoA" boundaryCondition="false" compartment="Internal_Species"/>
<species id="M_3hbcoa_c" name="(S)-3-Hydroxybutanoyl-CoA" boundaryCondition="false" compartment="Internal_Species"/>
<species id="M_3hcddec5eACP_c" name="(R)-3-hydroxy-cis-dodec-5-enoyl-[acyl-carrierprotein]" boundaryCondition="false" compartment="Internal_Species"/>
<species id="M_3hcinnm_c" name="3-hydroxycinnamicacid" boundaryCondition="false" compartment="Internal_Species"/>
<species id="M_3hcmrs7eACP_c" name="(R)-3-hydroxy-cis-myristol-7-eoyl-[acyl-carrierprotein]" boundaryCondition="false" compartment="Internal_Species"/>
<species id="M_3hcpalm9eACP_c" name="(R)-3-hydroxy-cis-palm-9-eoyl-[acyl-carrierprotein]" boundaryCondition="false" compartment="Internal_Species"/>
<species id="M_3hcvac11eACP_c" name="(R)-3-hydroxy-cis-vacc-11-enoyl-[acyl-carrierprotein]" boundaryCondition="false" compartment="Internal_Species"/>
<species id="M_3hdcoa_c" name="(S)-3-Hydroxydecanoyl-CoA" boundaryCondition="false" compartment="Internal_Species"/>
<species id="M_3hddcoa_c" name="(S)-3-Hydroxydodecanoyl-CoA" boundaryCondition="false" compartment="Internal_Species"/>
<species id="M_3hddecACP_c" name="(R)-3-Hydroxydodecanoyl-[acyl-carrierprotein]" boundaryCondition="false" compartment="Internal_Species"/>
<species id="M_3hdecACP_c" name="(R)-3-Hydroxydecanoyl-[acyl-carrierprotein]" boundaryCondition="false" compartment="Internal_Species"/>
<species id="M_3hhcoa_c" name="(S)-3-Hydroxyhexanoyl-CoA" boundaryCondition="false" compartment="Internal_Species"/>
<species id="M_3hhdcoa_c" name="(S)-3-Hydroxyhexadecanoyl-CoA" boundaryCondition="false" compartment="Internal_Species"/>
<species id="M_3hhexACP_c" name="(R)-3-Hydroxyhexanoyl-[acyl-carrierprotein]" boundaryCondition="false" compartment="Internal_Species"/>
<species id="M_3hmrsACP_c" name="(R)-3-Hydroxytetradecanoyl-[acyl-carrierprotein]" boundaryCondition="false" compartment="Internal_Species"/>
<species id="M_3hocoa_c" name="(S)-3-Hydroxyoctanoyl-CoA" boundaryCondition="false" compartment="Internal_Species"/>
<species id="M_3hoctACP_c" name="(R)-3-Hydroxyoctanoyl-[acyl-carrierprotein]" boundaryCondition="false" compartment="Internal_Species"/>
<species id="M_3hoctaACP_c" name="(R)-3-Hydroxyoctadecanoyl-[acyl-carrierprotein]" boundaryCondition="false" compartment="Internal_Species"/>
<species id="M_3hodcoa_c" name="(S)-3-Hydroxyoctadecanoyl-CoA" boundaryCondition="false" compartment="Internal_Species"/>
<species id="M_3hpalmACP_c" name="R-3-hydroxypalmitoyl-[acyl-carrierprotein]" boundaryCondition="false" compartment="Internal_Species"/>
<species id="M_3hpp_c" name="3-Hydroxypropanoate" boundaryCondition="false" compartment="Internal_Species"/>
<species id="M_3hpppn_c" name="3-(3-hydroxy-phenyl)propionate" boundaryCondition="false" compartment="Internal_Species"/>
<species id="M_3htdcoa_c" name="(S)-3-Hydroxytetradecanoyl-CoA" boundaryCondition="false" compartment="Internal_Species"/>
<species id="M_3ig3p_c" name="C#-(3-Indolyl)-glycerol3-phosphate" boundaryCondition="false" compartment="Internal_Species"/>
<species id="M_3mob_c" name="3-Methyl-2-oxobutanoate" boundaryCondition="false" compartment="Internal_Species"/>
<species id="M_3mop_c" name="(S)-3-Methyl-2-oxopentanoate" boundaryCondition="false" compartment="Internal_Species"/>
<species id="M_3ocddec5eACP_c" name="3-oxo-cis-dodec-5-enoyl-[acyl-carrierprotein]" boundaryCondition="false" compartment="Internal_Species"/>
<species id="M_3ocmrs7eACP_c" name="3-oxo-cis-myristol-7-eoyl-[acyl-carrierprotein]" boundaryCondition="false" compartment="Internal_Species"/>
<species id="M_3ocpalm9eACP_c" name="3-oxo-cis-palm-9-eoyl-[acyl-carrierprotein]" boundaryCondition="false" compartment="Internal_Species"/>
<species id="M_3ocvac11eACP_c" name="3-oxo-cis-vacc-11-enoyl-[acyl-carrierprotein]" boundaryCondition="false" compartment="Internal_Species"/>
<species id="M_3odcoa_c" name="3-Oxodecanoyl-CoA" boundaryCondition="false" compartment="Internal_Species"/>
<species id="M_3oddcoa_c" name="3-Oxododecanoyl-CoA" boundaryCondition="false" compartment="Internal_Species"/>
<species id="M_3oddecACP_c" name="3-Oxododecanoyl-[acyl-carrierprotein]" boundaryCondition="false" compartment="Internal_Species"/>
<species id="M_3odecACP_c" name="3-Oxodecanoyl-[acyl-carrierprotein]" boundaryCondition="false" compartment="Internal_Species"/>
<species id="M_3ohcoa_c" name="3-Oxohexanoyl-CoA" boundaryCondition="false" compartment="Internal_Species"/>
<species id="M_3ohdcoa_c" name="3-Oxohexadecanoyl-CoA" boundaryCondition="false" compartment="Internal_Species"/>
<species id="M_3ohexACP_c" name="3-Oxohexanoyl-[acyl-carrierprotein]" boundaryCondition="false" compartment="Internal_Species"/>
<species id="M_3omrsACP_c" name="3-Oxotetradecanoyl-[acyl-carrierprotein]" boundaryCondition="false" compartment="Internal_Species"/>
<species id="M_3oocoa_c" name="3-Oxooctanoyl-CoA" boundaryCondition="false" compartment="Internal_Species"/>
<species id="M_3ooctACP_c" name="3-Oxooctanoyl-[acyl-carrierprotein]" boundaryCondition="false" compartment="Internal_Species"/>
<species id="M_3ooctdACP_c" name="3-Oxooctadecanoyl-[acyl-carrierprotein]" boundaryCondition="false" compartment="Internal_Species"/>
<species id="M_3oodcoa_c" name="3-Oxooctadecanoyl-CoA" boundaryCondition="false" compartment="Internal_Species"/>
<species id="M_3opalmACP_c" name="3-Oxohexadecanoyl-[acyl-carrierprotein]" boundaryCondition="false" compartment="Internal_Species"/>
<species id="M_3ophb_c" name="3-Octaprenyl-4-hydroxybenzoate" boundaryCondition="false" compartment="Internal_Species"/>
<species id="M_3otdcoa_c" name="3-Oxotetradecanoyl-CoA" boundaryCondition="false" compartment="Internal_Species"/>
<species id="M_3oxdhscoa_c" name="3-oxo-5,6-dehydrosuberyl-CoA" boundaryCondition="false" compartment="Internal_Species"/>
<species id="M_3pg_c" name="3-Phospho-D-glycerate" boundaryCondition="false" compartment="Internal_Species"/>
<species id="M_3php_c" name="3-Phosphohydroxypyruvate" boundaryCondition="false" compartment="Internal_Species"/>
<species id="M_3psme_c" name="5-O-(1-Carboxyvinyl)-3-phosphoshikimate" boundaryCondition="false" compartment="Internal_Species"/>
<species id="M_3sala_c" name="3-Sulfino-L-alanine" boundaryCondition="false" compartment="Internal_Species"/>
<species id="M_4abut_c" name="4-Aminobutanoate" boundaryCondition="false" compartment="Internal_Species"/>
<species id="M_4abutn_c" name="4-Aminobutanal" boundaryCondition="false" compartment="Internal_Species"/>
<species id="M_4abz_c" name="4-Aminobenzoate" boundaryCondition="false" compartment="Internal_Species"/>
<species id="M_4adcho_c" name="4-amino-4-deoxychorismate" boundaryCondition="false" compartment="Internal_Species"/>
<species id="M_4ahmmp_c" name="4-Amino-5-hydroxymethyl-2-methylpyrimidine" boundaryCondition="false" compartment="Internal_Species"/>
<species id="M_4ampm_c" name="4-Amino-2-methyl-5-phosphomethylpyrimidine" boundaryCondition="false" compartment="Internal_Species"/>
<species id="M_4c2me_c" name="4-(cytidine5#-diphospho)-2-C-methyl-D-erythritol" boundaryCondition="false" compartment="Internal_Species"/>
<species id="M_4crsol_c" name="p-Cresol" boundaryCondition="false" compartment="Internal_Species"/>
<species id="M_4fe4s_c" name="[4Fe-4S]iron-sulfurcluster" boundaryCondition="false" compartment="Internal_Species"/>
<species id="M_4h2opntn_c" name="4-Hydroxy-2-oxopentanoate" boundaryCondition="false" compartment="Internal_Species"/>
<species id="M_4hbz_c" name="4-Hydroxybenzoate" boundaryCondition="false" compartment="Internal_Species"/>
<species id="M_4hthr_c" name="4-Hydroxy-L-threonine" boundaryCondition="false" compartment="Internal_Species"/>
<species id="M_4mhetz_c" name="4-Methyl-5-(2-hydroxyethyl)-thiazole" boundaryCondition="false" compartment="Internal_Species"/>
<species id="M_4mop_c" name="4-Methyl-2-oxopentanoate" boundaryCondition="false" compartment="Internal_Species"/>
<species id="M_4mpetz_c" name="4-Methyl-5-(2-phosphoethyl)-thiazole" boundaryCondition="false" compartment="Internal_Species"/>
<species id="M_4pasp_c" name="4-Phospho-L-aspartate" boundaryCondition="false" compartment="Internal_Species"/>
<species id="M_4per_c" name="4-Phospho-D-erythronate" boundaryCondition="false" compartment="Internal_Species"/>
<species id="M_4ppan_c" name="D-4#-Phosphopantothenate" boundaryCondition="false" compartment="Internal_Species"/>
<species id="M_4ppcys_c" name="N-((R)-4-Phosphopantothenoyl)-L-cysteine" boundaryCondition="false" compartment="Internal_Species"/>
<species id="M_4r5au_c" name="4-(1-D-Ribitylamino)-5-aminouracil" boundaryCondition="false" compartment="Internal_Species"/>
<species id="M_56dura_c" name="5,6-dihydrouracil" boundaryCondition="false" compartment="Internal_Species"/>
<species id="M_5aizc_c" name="5-amino-1-(5-phospho-D-ribosyl)imidazole-4-carboxylate" boundaryCondition="false" compartment="Internal_Species"/>
<species id="M_5aop_c" name="5-Amino-4-oxopentanoate" boundaryCondition="false" compartment="Internal_Species"/>
<species id="M_5aprbu_c" name="5-Amino-6-(5#-phosphoribitylamino)uracil" boundaryCondition="false" compartment="Internal_Species"/>
<species id="M_5apru_c" name="5-Amino-6-(5#-phosphoribosylamino)uracil" boundaryCondition="false" compartment="Internal_Species"/>
<species id="M_5caiz_c" name="5-phosphoribosyl-5-carboxyaminoimidazole" boundaryCondition="false" compartment="Internal_Species"/>
<species id="M_5dglcn_c" name="5-Dehydro-D-gluconate" boundaryCondition="false" compartment="Internal_Species"/>
<species id="M_5dh4dglc_c" name="5-Dehydro-4-deoxy-D-glucarate" boundaryCondition="false" compartment="Internal_Species"/>
<species id="M_5drib_c" name="5#-deoxyribose" boundaryCondition="false" compartment="Internal_Species"/>
<species id="M_5fthf_c" name="5-Formyltetrahydrofolate" boundaryCondition="false" compartment="Internal_Species"/>
<species id="M_5mta_c" name="5-Methylthioadenosine" boundaryCondition="false" compartment="Internal_Species"/>
<species id="M_5mthf_c" name="5-Methyltetrahydrofolate" boundaryCondition="false" compartment="Internal_Species"/>
<species id="M_5mtr_c" name="5-Methylthio-D-ribose" boundaryCondition="false" compartment="Internal_Species"/>
<species id="M_5prdmbz_c" name="N1-(5-Phospho-alpha-D-ribosyl)-5,6-dimethylbenzimidazole" boundaryCondition="false" compartment="Internal_Species"/>
<species id="M_6hmhpt_c" name="6-hydroxymethyldihydropterin" boundaryCondition="false" compartment="Internal_Species"/>
<species id="M_6hmhptpp_c" name="6-hydroxymethyl-dihydropterinpyrophosphate" boundaryCondition="false" compartment="Internal_Species"/>
<species id="M_6pgc_c" name="6-Phospho-D-gluconate" boundaryCondition="false" compartment="Internal_Species"/>
<species id="M_6pgl_c" name="6-phospho-D-glucono-1,5-lactone" boundaryCondition="false" compartment="Internal_Species"/>
<species id="M_8aonn_c" name="8-Amino-7-oxononanoate" boundaryCondition="false" compartment="Internal_Species"/>
<species id="M_ACP_c" name="acylcarrierprotein" boundaryCondition="false" compartment="Internal_Species"/>
<species id="M_LalaDglu_c" name="L-alanine-D-glutamate" boundaryCondition="false" compartment="Internal_Species"/>
<species id="M_LalaDgluMdap_c" name="L-alanine-D-glutamate-meso-2,6-diaminoheptanedioate" boundaryCondition="false" compartment="Internal_Species"/>
<species id="M_LalaDgluMdapDala_c" name="L-alanine-D-glutamate-meso-2,6-diaminoheptanedioate-D-alanine" boundaryCondition="false" compartment="Internal_Species"/>
<species id="M_LalaLglu_c" name="L-alanine-L-glutamate" boundaryCondition="false" compartment="Internal_Species"/>
<species id="M_N1aspmd_c" name="N1-Acetylspermidine" boundaryCondition="false" compartment="Internal_Species"/>
<species id="M_Nmtrp_c" name="N-Methyltryptophan" boundaryCondition="false" compartment="Internal_Species"/>
<species id="M_Sfglutth_c" name="S-Formylglutathione" boundaryCondition="false" compartment="Internal_Species"/>
<species id="M_aacald_c" name="Aminoacetaldehyde" boundaryCondition="false" compartment="Internal_Species"/>
<species id="M_aacoa_c" name="Acetoacetyl-CoA" boundaryCondition="false" compartment="Internal_Species"/>
<species id="M_aact_c" name="Aminoacetone" boundaryCondition="false" compartment="Internal_Species"/>
<species id="M_ac_c" name="Acetate" boundaryCondition="false" compartment="Internal_Species"/>
<species id="M_acACP_c" name="Acetyl-ACP" boundaryCondition="false" compartment="Internal_Species"/>
<species id="M_acac_c" name="Acetoacetate" boundaryCondition="false" compartment="Internal_Species"/>
<species id="M_acald_c" name="Acetaldehyde" boundaryCondition="false" compartment="Internal_Species"/>
<species id="M_acanth_c" name="N-Acetylanthranilate" boundaryCondition="false" compartment="Internal_Species"/>
<species id="M_accoa_c" name="Acetyl-CoA" boundaryCondition="false" compartment="Internal_Species"/>
<species id="M_acetol_c" name="Acetol" boundaryCondition="false" compartment="Internal_Species"/>
<species id="M_acg5p_c" name="N-Acetyl-L-glutamyl5-phosphate" boundaryCondition="false" compartment="Internal_Species"/>
<species id="M_acg5sa_c" name="N-Acetyl-L-glutamate5-semialdehyde" boundaryCondition="false" compartment="Internal_Species"/>
<species id="M_acgam_c" name="N-Acetyl-D-glucosamine" boundaryCondition="false" compartment="Internal_Species"/>
<species id="M_acgam1p_c" name="N-Acetyl-D-glucosamine1-phosphate" boundaryCondition="false" compartment="Internal_Species"/>
<species id="M_acgam6p_c" name="N-Acetyl-D-glucosamine6-phosphate" boundaryCondition="false" compartment="Internal_Species"/>
<species id="M_acglc_DASH_D_c" name="6-Acetyl-D-glucose" boundaryCondition="false" compartment="Internal_Species"/>
<species id="M_acglu_c" name="N-Acetyl-L-glutamate" boundaryCondition="false" compartment="Internal_Species"/>
<species id="M_acmalt_c" name="Acetyl-maltose" boundaryCondition="false" compartment="Internal_Species"/>
<species id="M_acmana_c" name="N-Acetyl-D-mannosamine" boundaryCondition="false" compartment="Internal_Species"/>
<species id="M_acmanap_c" name="N-Acetyl-D-mannosamine6-phosphate" boundaryCondition="false" compartment="Internal_Species"/>
<species id="M_acmum6p_c" name="N-acetylmuramate6-phosphate" boundaryCondition="false" compartment="Internal_Species"/>
<species id="M_acnam_c" name="N-Acetylneuraminate" boundaryCondition="false" compartment="Internal_Species"/>
<species id="M_acon_DASH_C_c" name="cis-Aconitate" boundaryCondition="false" compartment="Internal_Species"/>
<species id="M_acon_DASH_T_c" name="trans-Aconitate" boundaryCondition="false" compartment="Internal_Species"/>
<species id="M_aconm_c" name="E-3-carboxy-2-pentenedioate6-methylester" boundaryCondition="false" compartment="Internal_Species"/>
<species id="M_acorn_c" name="N2-Acetyl-L-ornithine" boundaryCondition="false" compartment="Internal_Species"/>
<species id="M_acser_c" name="O-Acetyl-L-serine" boundaryCondition="false" compartment="Internal_Species"/>
<species id="M_actACP_c" name="Acetoacetyl-ACP" boundaryCondition="false" compartment="Internal_Species"/>
<species id="M_actp_c" name="Acetylphosphate" boundaryCondition="false" compartment="Internal_Species"/>
<species id="M_ade_c" name="Adenine" boundaryCondition="false" compartment="Internal_Species"/>
<species id="M_adn_c" name="Adenosine" boundaryCondition="false" compartment="Internal_Species"/>
<species id="M_adocbi_c" name="Adenosylcobinamide" boundaryCondition="false" compartment="Internal_Species"/>
<species id="M_adocbip_c" name="Adenosylcobinamidephosphate" boundaryCondition="false" compartment="Internal_Species"/>
<species id="M_adocbl_c" name="Adenosylcobalamin" boundaryCondition="false" compartment="Internal_Species"/>
<species id="M_adp_c" name="ADP" boundaryCondition="false" compartment="Internal_Species"/>
<species id="M_adpglc_c" name="ADPglucose" boundaryCondition="false" compartment="Internal_Species"/>
<species id="M_adphep_DASH_DD_c" name="ADP-D-glycero-D-manno-heptose" boundaryCondition="false" compartment="Internal_Species"/>
<species id="M_adphep_DASH_LD_c" name="ADP-L-glycero-D-manno-heptose" boundaryCondition="false" compartment="Internal_Species"/>
<species id="M_adprib_c" name="ADPribose" boundaryCondition="false" compartment="Internal_Species"/>
<species id="M_ag_c" name="silver" boundaryCondition="false" compartment="Internal_Species"/>
<species id="M_agdpcbi_c" name="Adenosine-GDP-cobinamide" boundaryCondition="false" compartment="Internal_Species"/>
<species id="M_agm_c" name="Agmatine" boundaryCondition="false" compartment="Internal_Species"/>
<species id="M_ahcys_c" name="S-Adenosyl-L-homocysteine" boundaryCondition="false" compartment="Internal_Species"/>
<species id="M_ahdt_c" name="2-Amino-4-hydroxy-6-(erythro-1,2,3-trihydroxypropyl)dihydropteridinetriphosphate" boundaryCondition="false" compartment="Internal_Species"/>
<species id="M_aicar_c" name="5-Amino-1-(5-Phospho-D-ribosyl)imidazole-4-carboxamide" boundaryCondition="false" compartment="Internal_Species"/>
<species id="M_air_c" name="5-amino-1-(5-phospho-D-ribosyl)imidazole" boundaryCondition="false" compartment="Internal_Species"/>
<species id="M_akg_c" name="2-Oxoglutarate" boundaryCondition="false" compartment="Internal_Species"/>
<species id="M_ala_DASH_B_c" name="beta-Alanine" boundaryCondition="false" compartment="Internal_Species"/>
<species id="M_ala_DASH_D_c" name="D-Alanine" boundaryCondition="false" compartment="Internal_Species"/>
<species id="M_ala_DASH_L_c" name="L-Alanine" boundaryCondition="false" compartment="Internal_Species"/>
<species id="M_alaala_c" name="D-Alanyl-D-alanine" boundaryCondition="false" compartment="Internal_Species"/>
<species id="M_alac_DASH_S_c" name="(S)-2-Acetolactate" boundaryCondition="false" compartment="Internal_Species"/>
<species id="M_alatrna_c" name="L-Alanyl-tRNA(Ala)" boundaryCondition="false" compartment="Internal_Species"/>
<species id="M_all_DASH_D_c" name="D-Allose" boundaryCondition="false" compartment="Internal_Species"/>
<species id="M_all6p_c" name="D-Allose6-phosphate" boundaryCondition="false" compartment="Internal_Species"/>
<species id="M_alltn_c" name="Allantoin" boundaryCondition="false" compartment="Internal_Species"/>
<species id="M_alltt_c" name="Allantoate" boundaryCondition="false" compartment="Internal_Species"/>
<species id="M_allul6p_c" name="Allulose6-phosphate" boundaryCondition="false" compartment="Internal_Species"/>
<species id="M_altrn_c" name="D-Altronate" boundaryCondition="false" compartment="Internal_Species"/>
<species id="M_amet_c" name="S-Adenosyl-L-methionine" boundaryCondition="false" compartment="Internal_Species"/>
<species id="M_ametam_c" name="S-Adenosylmethioninamine" boundaryCondition="false" compartment="Internal_Species"/>
<species id="M_amob_c" name="S-Adenosyl-4-methylthio-2-oxobutanoate" boundaryCondition="false" compartment="Internal_Species"/>
<species id="M_amp_c" name="AMP" boundaryCondition="false" compartment="Internal_Species"/>
<species id="M_anhgm_c" name="N-Acetyl-D-glucosamine(anhydrous)N-Acetylmuramicacid" boundaryCondition="false" compartment="Internal_Species"/>
<species id="M_anhgm3p_c" name="N-Acetyl-D-glucosamine(anhydrous)N-Acetylmuramyl-tripeptide" boundaryCondition="false" compartment="Internal_Species"/>
<species id="M_anhgm4p_c" name="N-Acetyl-D-glucosamine(anhydrous)N-Acetylmuramyl-tetrapeptide" boundaryCondition="false" compartment="Internal_Species"/>
<species id="M_anhm_c" name="1,6-anhydrous-N-Acetylmuramate" boundaryCondition="false" compartment="Internal_Species"/>
<species id="M_anhm3p_c" name="1,6-anhydrous-N-Acetylmuramyl-tripeptide" boundaryCondition="false" compartment="Internal_Species"/>
<species id="M_anhm4p_c" name="1,6-anhydrous-N-Acetylmuramyl-tetrapeptide" boundaryCondition="false" compartment="Internal_Species"/>
<species id="M_anth_c" name="Anthranilate" boundaryCondition="false" compartment="Internal_Species"/>
<species id="M_ap4a_c" name="P1,P4-Bis(5#-adenosyl)tetraphosphate" boundaryCondition="false" compartment="Internal_Species"/>
<species id="M_ap5a_c" name="P1,P5-Bis(5#-adenosyl)pentaphosphate" boundaryCondition="false" compartment="Internal_Species"/>
<species id="M_apg120_c" name="acylphosphatidylglycerol(n-C12:0)" boundaryCondition="false" compartment="Internal_Species"/>
<species id="M_apg140_c" name="acylphosphatidylglycerol(n-C14:0)" boundaryCondition="false" compartment="Internal_Species"/>
<species id="M_apg141_c" name="acylphosphatidylglycerol(n-C14:1)" boundaryCondition="false" compartment="Internal_Species"/>
<species id="M_apg160_c" name="acylphosphatidylglycerol(n-C16:0)" boundaryCondition="false" compartment="Internal_Species"/>
<species id="M_apg161_c" name="acylphosphatidylglycerol(n-C16:1)" boundaryCondition="false" compartment="Internal_Species"/>
<species id="M_apg180_c" name="acylphosphatidylglycerol(n-C18:0)" boundaryCondition="false" compartment="Internal_Species"/>
<species id="M_apg181_c" name="acylphosphatidylglycerol(n-C18:1)" boundaryCondition="false" compartment="Internal_Species"/>
<species id="M_apoACP_c" name="apoprotein[acylcarrierprotein]" boundaryCondition="false" compartment="Internal_Species"/>
<species id="M_appl_c" name="1-Aminopropan-2-ol" boundaryCondition="false" compartment="Internal_Species"/>
<species id="M_aps_c" name="Adenosine5#-phosphosulfate" boundaryCondition="false" compartment="Internal_Species"/>
<species id="M_ara5p_c" name="D-Arabinose5-phosphate" boundaryCondition="false" compartment="Internal_Species"/>
<species id="M_arab_DASH_L_c" name="L-Arabinose" boundaryCondition="false" compartment="Internal_Species"/>
<species id="M_aragund_c" name="O-acetyl-rhamanosyl-N-acetylglucosamyl-undecaprenyldiphosphate" boundaryCondition="false" compartment="Internal_Species"/>
<species id="M_arbt6p_c" name="Arbutin6-phosphate" boundaryCondition="false" compartment="Internal_Species"/>
<species id="M_arbtn_c" name="aerobactinminusFe3" boundaryCondition="false" compartment="Internal_Species"/>
<species id="M_arbtn_DASH_fe3_c" name="Aerobactin" boundaryCondition="false" compartment="Internal_Species"/>
<species id="M_arg_DASH_L_c" name="L-Arginine" boundaryCondition="false" compartment="Internal_Species"/>
<species id="M_argsuc_c" name="N(omega)-(L-Arginino)succinate" boundaryCondition="false" compartment="Internal_Species"/>
<species id="M_argtrna_c" name="L-Arginyl-tRNA(Arg)" boundaryCondition="false" compartment="Internal_Species"/>
<species id="M_ascb6p_c" name="L-ascorbate-6-phosphate" boundaryCondition="false" compartment="Internal_Species"/>
<species id="M_asn_DASH_L_c" name="L-Asparagine" boundaryCondition="false" compartment="Internal_Species"/>
<species id="M_asntrna_c" name="L-Asparaginyl-tRNA(Asn)" boundaryCondition="false" compartment="Internal_Species"/>
<species id="M_aso3_c" name="arsenite" boundaryCondition="false" compartment="Internal_Species"/>
<species id="M_aso4_c" name="arsenate" boundaryCondition="false" compartment="Internal_Species"/>
<species id="M_asp_DASH_L_c" name="L-Aspartate" boundaryCondition="false" compartment="Internal_Species"/>
<species id="M_aspsa_c" name="L-Aspartate4-semialdehyde" boundaryCondition="false" compartment="Internal_Species"/>
<species id="M_asptrna_c" name="L-Aspartyl-tRNA(Asp)" boundaryCondition="false" compartment="Internal_Species"/>
<species id="M_athr_DASH_L_c" name="L-Allo-threonine" boundaryCondition="false" compartment="Internal_Species"/>
<species id="M_athtp_c" name="adenosinethiaminetriphosphate" boundaryCondition="false" compartment="Internal_Species"/>
<species id="M_atp_c" name="ATP" boundaryCondition="false" compartment="Internal_Species"/>
<species id="M_b2coa_c" name="Crotonoyl-CoA" boundaryCondition="false" compartment="Internal_Species"/>
<species id="M_bbtcoa_c" name="gamma-butyrobetainyl-CoA" boundaryCondition="false" compartment="Internal_Species"/>
<species id="M_betald_c" name="Betainealdehyde" boundaryCondition="false" compartment="Internal_Species"/>
<species id="M_bglycogen_c" name="branchingglycogen" boundaryCondition="false" compartment="Internal_Species"/>
<species id="M_bmoco_c" name="bis-molybdenumcofactor" boundaryCondition="false" compartment="Internal_Species"/>
<species id="M_bmoco1gdp_c" name="bis-molybdopterinmono-guaninedinucleotide" boundaryCondition="false" compartment="Internal_Species"/>
<species id="M_bmocogdp_c" name="bis-molybdopteringuaninedinucleotide" boundaryCondition="false" compartment="Internal_Species"/>
<species id="M_btal_c" name="Butanal" boundaryCondition="false" compartment="Internal_Species"/>
<species id="M_btcoa_c" name="Butanoyl-CoA" boundaryCondition="false" compartment="Internal_Species"/>
<species id="M_btn_c" name="Biotin" boundaryCondition="false" compartment="Internal_Species"/>
<species id="M_btnso_c" name="d-biotind-sulfoxide" boundaryCondition="false" compartment="Internal_Species"/>
<species id="M_but_c" name="Butyrate(n-C4:0)" boundaryCondition="false" compartment="Internal_Species"/>
<species id="M_but2eACP_c" name="But-2-enoyl-[acyl-carrierprotein]" boundaryCondition="false" compartment="Internal_Species"/>
<species id="M_butACP_c" name="Butyryl-ACP(n-C4:0ACP)" boundaryCondition="false" compartment="Internal_Species"/>
<species id="M_butso3_c" name="butanesulfonate" boundaryCondition="false" compartment="Internal_Species"/>
<species id="M_bwco_c" name="tungstenbispterincofactor" boundaryCondition="false" compartment="Internal_Species"/>
<species id="M_bwco1gdp_c" name="tungstenbispterincofactormono-guaninedinucleotide" boundaryCondition="false" compartment="Internal_Species"/>
<species id="M_bwcogdp_c" name="tungstenbispterincofactorguaninedinucleotide" boundaryCondition="false" compartment="Internal_Species"/>
<species id="M_ca2_c" name="Calcium" boundaryCondition="false" compartment="Internal_Species"/>
<species id="M_camp_c" name="cAMP" boundaryCondition="false" compartment="Internal_Species"/>
<species id="M_cbasp_c" name="N-Carbamoyl-L-aspartate" boundaryCondition="false" compartment="Internal_Species"/>
<species id="M_cbi_c" name="Cobinamide" boundaryCondition="false" compartment="Internal_Species"/>
<species id="M_cbl1_c" name="Cob(I)alamin" boundaryCondition="false" compartment="Internal_Species"/>
<species id="M_cbm_c" name="Carbamate" boundaryCondition="false" compartment="Internal_Species"/>
<species id="M_cbp_c" name="Carbamoylphosphate" boundaryCondition="false" compartment="Internal_Species"/>
<species id="M_cd2_c" name="Cadmium" boundaryCondition="false" compartment="Internal_Species"/>
<species id="M_cddec5eACP_c" name="cis-dodec-5-enoyl-[acyl-carrierprotein](n-C12:1)" boundaryCondition="false" compartment="Internal_Species"/>
<species id="M_cdec3eACP_c" name="cis-dec-3-enoyl-[acyl-carrierprotein](n-C10:1)" boundaryCondition="false" compartment="Internal_Species"/>
<species id="M_cdg_c" name="7-deaza-7-carboxyguanine" boundaryCondition="false" compartment="Internal_Species"/>
<species id="M_cdp_c" name="CDP" boundaryCondition="false" compartment="Internal_Species"/>
<species id="M_cdpdddecg_c" name="CDP-1,2-didodecanoylglycerol" boundaryCondition="false" compartment="Internal_Species"/>
<species id="M_cdpdhdec9eg_c" name="CDP-1,2-dihexadec-9-enoylglycerol" boundaryCondition="false" compartment="Internal_Species"/>
<species id="M_cdpdhdecg_c" name="CDP-1,2-dihexadecanoylglycerol" boundaryCondition="false" compartment="Internal_Species"/>
<species id="M_cdpdodec11eg_c" name="CDP-1,2-dioctadec-11-enoylglycerol" boundaryCondition="false" compartment="Internal_Species"/>
<species id="M_cdpdodecg_c" name="CDP-1,2-dioctadecanoylglycerol" boundaryCondition="false" compartment="Internal_Species"/>
<species id="M_cdpdtdec7eg_c" name="CDP-1,2-ditetradec-7-enoylglycerol" boundaryCondition="false" compartment="Internal_Species"/>
<species id="M_cdpdtdecg_c" name="CDP-1,2-ditetradecanoylglycerol" boundaryCondition="false" compartment="Internal_Species"/>
<species id="M_cechddd_c" name="cis-3-(3-carboxyethyl)-3,5-cyclohexadiene-1,2-diol" boundaryCondition="false" compartment="Internal_Species"/>
<species id="M_cenchddd_c" name="cis-3-(3-carboxyethenyl)-3,5-cyclohexadiene-1,2-diol" boundaryCondition="false" compartment="Internal_Species"/>
<species id="M_cgly_c" name="Cys-Gly" boundaryCondition="false" compartment="Internal_Species"/>
<species id="M_chol_c" name="Choline" boundaryCondition="false" compartment="Internal_Species"/>
<species id="M_chor_c" name="chorismate" boundaryCondition="false" compartment="Internal_Species"/>
<species id="M_chtbs6p_c" name="diacetylchitobiose-6-phosphate" boundaryCondition="false" compartment="Internal_Species"/>
<species id="M_cinnm_c" name="trans-Cinnamate" boundaryCondition="false" compartment="Internal_Species"/>
<species id="M_cit_c" name="Citrate" boundaryCondition="false" compartment="Internal_Species"/>
<species id="M_citr_DASH_L_c" name="L-Citrulline" boundaryCondition="false" compartment="Internal_Species"/>
<species id="M_ckdo_c" name="CMP-3-deoxy-D-manno-octulosonate" boundaryCondition="false" compartment="Internal_Species"/>
<species id="M_cl_c" name="Chloride" boundaryCondition="false" compartment="Internal_Species"/>
<species id="M_cmp_c" name="CMP" boundaryCondition="false" compartment="Internal_Species"/>
<species id="M_co2_c" name="CO2" boundaryCondition="false" compartment="Internal_Species"/>
<species id="M_coa_c" name="CoenzymeA" boundaryCondition="false" compartment="Internal_Species"/>
<species id="M_cobalt2_c" name="Co2+" boundaryCondition="false" compartment="Internal_Species"/>
<species id="M_colipa_c" name="coreoligosaccharidelipidA" boundaryCondition="false" compartment="Internal_Species"/>
<species id="M_cpe160_c" name="cyclopropanephosphatidylethanolamine(dihexadec-9,10-cyclo-anoyl,n-C16:0cyclo)" boundaryCondition="false" compartment="Internal_Species"/>
<species id="M_cpe180_c" name="cyclopropanephosphatidylethanolamine(dioctadec-11,12-cyclo-anoyl,n-C18:0cyclo)" boundaryCondition="false" compartment="Internal_Species"/>
<species id="M_cpg160_c" name="cyclopropanephosphatidylglycerol(dihexadec-9,10-cyclo-anoyl,n-C16:0cyclo)" boundaryCondition="false" compartment="Internal_Species"/>
<species id="M_cpg180_c" name="cyclopropanephosphatidylglycerol(dioctadec-11,12-cyclo-anoyl,n-C18:0cyclo)" boundaryCondition="false" compartment="Internal_Species"/>
<species id="M_cpgn_c" name="coprogen" boundaryCondition="false" compartment="Internal_Species"/>
<species id="M_cpgn_DASH_un_c" name="coprogenunloaded(noFe(III))" boundaryCondition="false" compartment="Internal_Species"/>
<species id="M_cph4_c" name="6-carboxy-5,6,7,8-tetrahydropterin" boundaryCondition="false" compartment="Internal_Species"/>
<species id="M_cpmp_c" name="cyclicpyranopterinmonophosphate" boundaryCondition="false" compartment="Internal_Species"/>
<species id="M_cpppg3_c" name="CoproporphyrinogenIII" boundaryCondition="false" compartment="Internal_Species"/>
<species id="M_crn_c" name="L-Carnitine" boundaryCondition="false" compartment="Internal_Species"/>
<species id="M_crn_DASH_D_c" name="D-Carnitine" boundaryCondition="false" compartment="Internal_Species"/>
<species id="M_crnDcoa_c" name="D-carnitinyl-CoA" boundaryCondition="false" compartment="Internal_Species"/>
<species id="M_crncoa_c" name="L-Carnitinyl-CoA" boundaryCondition="false" compartment="Internal_Species"/>
<species id="M_csn_c" name="Cytosine" boundaryCondition="false" compartment="Internal_Species"/>
<species id="M_ctbt_c" name="crotonobetaine" boundaryCondition="false" compartment="Internal_Species"/>
<species id="M_ctbtcoa_c" name="crotonobetainyl-CoA" boundaryCondition="false" compartment="Internal_Species"/>
<species id="M_ctp_c" name="CTP" boundaryCondition="false" compartment="Internal_Species"/>
<species id="M_cu_c" name="Cu+" boundaryCondition="false" compartment="Internal_Species"/>
<species id="M_cu2_c" name="Cu2+" boundaryCondition="false" compartment="Internal_Species"/>
<species id="M_cyan_c" name="Hydrogencyanide" boundaryCondition="false" compartment="Internal_Species"/>
<species id="M_cynt_c" name="Cyanate" boundaryCondition="false" compartment="Internal_Species"/>
<species id="M_cys_DASH_D_c" name="D-Cysteine" boundaryCondition="false" compartment="Internal_Species"/>
<species id="M_cys_DASH_L_c" name="L-Cysteine" boundaryCondition="false" compartment="Internal_Species"/>
<species id="M_cyst_DASH_L_c" name="L-Cystathionine" boundaryCondition="false" compartment="Internal_Species"/>
<species id="M_cystrna_c" name="L-Cysteinyl-tRNA(Cys)" boundaryCondition="false" compartment="Internal_Species"/>
<species id="M_cytd_c" name="Cytidine" boundaryCondition="false" compartment="Internal_Species"/>
<species id="M_dad_DASH_2_c" name="Deoxyadenosine" boundaryCondition="false" compartment="Internal_Species"/>
<species id="M_dad_DASH_5_c" name="5#-Deoxyadenosine" boundaryCondition="false" compartment="Internal_Species"/>
<species id="M_dadp_c" name="dADP" boundaryCondition="false" compartment="Internal_Species"/>
<species id="M_damp_c" name="dAMP" boundaryCondition="false" compartment="Internal_Species"/>
<species id="M_dann_c" name="7,8-Diaminononanoate" boundaryCondition="false" compartment="Internal_Species"/>
<species id="M_datp_c" name="dATP" boundaryCondition="false" compartment="Internal_Species"/>
<species id="M_db4p_c" name="3,4-dihydroxy-2-butanone4-phosphate" boundaryCondition="false" compartment="Internal_Species"/>
<species id="M_dc2coa_c" name="trans-Dec-2-enoyl-CoA" boundaryCondition="false" compartment="Internal_Species"/>
<species id="M_dca_c" name="Decanoate(n-C10:0)" boundaryCondition="false" compartment="Internal_Species"/>
<species id="M_dcaACP_c" name="Decanoyl-ACP(n-C10:0ACP)" boundaryCondition="false" compartment="Internal_Species"/>
<species id="M_dcacoa_c" name="Decanoyl-CoA(n-C10:0CoA)" boundaryCondition="false" compartment="Internal_Species"/>
<species id="M_dcamp_c" name="N6-(1,2-Dicarboxyethyl)-AMP" boundaryCondition="false" compartment="Internal_Species"/>
<species id="M_dcdp_c" name="dCDP" boundaryCondition="false" compartment="Internal_Species"/>
<species id="M_dcmp_c" name="dCMP" boundaryCondition="false" compartment="Internal_Species"/>
<species id="M_dctp_c" name="dCTP" boundaryCondition="false" compartment="Internal_Species"/>
<species id="M_dcyt_c" name="Deoxycytidine" boundaryCondition="false" compartment="Internal_Species"/>
<species id="M_dd2coa_c" name="trans-Dodec-2-enoyl-CoA" boundaryCondition="false" compartment="Internal_Species"/>
<species id="M_ddca_c" name="Dodecanoate(n-C12:0)" boundaryCondition="false" compartment="Internal_Species"/>
<species id="M_ddcaACP_c" name="Dodecanoyl-ACP(n-C12:0ACP)" boundaryCondition="false" compartment="Internal_Species"/>
<species id="M_ddcacoa_c" name="Dodecanoyl-CoA(n-C12:0CoA)" boundaryCondition="false" compartment="Internal_Species"/>
<species id="M_ddcap_c" name="Dodecanoly-phosphate(n-C12:0)" boundaryCondition="false" compartment="Internal_Species"/>
<species id="M_dgdp_c" name="dGDP" boundaryCondition="false" compartment="Internal_Species"/>
<species id="M_dgmp_c" name="dGMP" boundaryCondition="false" compartment="Internal_Species"/>
<species id="M_dgslnt_c" name="Selenodiglutathione" boundaryCondition="false" compartment="Internal_Species"/>
<species id="M_dgsn_c" name="Deoxyguanosine" boundaryCondition="false" compartment="Internal_Species"/>
<species id="M_dgtp_c" name="dGTP" boundaryCondition="false" compartment="Internal_Species"/>
<species id="M_dha_c" name="Dihydroxyacetone" boundaryCondition="false" compartment="Internal_Species"/>
<species id="M_dhap_c" name="Dihydroxyacetonephosphate" boundaryCondition="false" compartment="Internal_Species"/>
<species id="M_dhcinnm_c" name="2,3-dihydroxicinnamicacid" boundaryCondition="false" compartment="Internal_Species"/>
<species id="M_dhf_c" name="7,8-Dihydrofolate" boundaryCondition="false" compartment="Internal_Species"/>
<species id="M_dhgly_c" name="dehydroglycine" boundaryCondition="false" compartment="Internal_Species"/>
<species id="M_dhmpt_c" name="Dihydromonapterin" boundaryCondition="false" compartment="Internal_Species"/>
<species id="M_dhmptp_c" name="dihydromonapterin-triphosphate" boundaryCondition="false" compartment="Internal_Species"/>
<species id="M_dhna_c" name="1,4-Dihydroxy-2-naphthoate" boundaryCondition="false" compartment="Internal_Species"/>
<species id="M_dhnpt_c" name="Dihydroneopterin" boundaryCondition="false" compartment="Internal_Species"/>
<species id="M_dhor_DASH_S_c" name="(S)-Dihydroorotate" boundaryCondition="false" compartment="Internal_Species"/>
<species id="M_dhpmp_c" name="Dihydroneopterinmonophosphate" boundaryCondition="false" compartment="Internal_Species"/>
<species id="M_dhpppn_c" name="3-(2,3-Dihydroxyphenyl)propanoate" boundaryCondition="false" compartment="Internal_Species"/>
<species id="M_dhpt_c" name="Dihydropteroate" boundaryCondition="false" compartment="Internal_Species"/>
<species id="M_dhptd_c" name="4,5-dihydroxy-2,3-pentanedione" boundaryCondition="false" compartment="Internal_Species"/>
<species id="M_dhptdn_c" name="6,7-Dihydropteridine" boundaryCondition="false" compartment="Internal_Species"/>
<species id="M_didp_c" name="dIDP" boundaryCondition="false" compartment="Internal_Species"/>
<species id="M_dimp_c" name="dIMP" boundaryCondition="false" compartment="Internal_Species"/>
<species id="M_din_c" name="Deoxyinosine" boundaryCondition="false" compartment="Internal_Species"/>
<species id="M_ditp_c" name="dITP" boundaryCondition="false" compartment="Internal_Species"/>
<species id="M_dmbzid_c" name="5,6-Dimethylbenzimidazole" boundaryCondition="false" compartment="Internal_Species"/>
<species id="M_dmlz_c" name="6,7-Dimethyl-8-(1-D-ribityl)lumazine" boundaryCondition="false" compartment="Internal_Species"/>
<species id="M_dmpp_c" name="Dimethylallyldiphosphate" boundaryCondition="false" compartment="Internal_Species"/>
<species id="M_dms_c" name="Dimethylsulfide" boundaryCondition="false" compartment="Internal_Species"/>
<species id="M_dmso_c" name="Dimethylsulfoxide" boundaryCondition="false" compartment="Internal_Species"/>
<species id="M_dnad_c" name="Deamino-NAD+" boundaryCondition="false" compartment="Internal_Species"/>
<species id="M_dpcoa_c" name="Dephospho-CoA" boundaryCondition="false" compartment="Internal_Species"/>
<species id="M_dsbdox_c" name="fusedthiol:disulfideinterchangeprotein(oxidized)" boundaryCondition="false" compartment="Internal_Species"/>
<species id="M_dsbdrd_c" name="fusedthiol:disulfideinterchangeprotein(reduced)" boundaryCondition="false" compartment="Internal_Species"/>
<species id="M_dscl_c" name="dihydrosirohydrochlorin" boundaryCondition="false" compartment="Internal_Species"/>
<species id="M_dtbt_c" name="Dethiobiotin" boundaryCondition="false" compartment="Internal_Species"/>
<species id="M_dtdp_c" name="dTDP" boundaryCondition="false" compartment="Internal_Species"/>
<species id="M_dtdp4aaddg_c" name="dTDP-4-acetamido-4,6-dideoxy-D-galactose" boundaryCondition="false" compartment="Internal_Species"/>
<species id="M_dtdp4addg_c" name="dTDP-4-amino-4,6-dideoxy-D-galactose" boundaryCondition="false" compartment="Internal_Species"/>
<species id="M_dtdp4d6dg_c" name="dTDP-4-dehydro-6-deoxy-D-glucose" boundaryCondition="false" compartment="Internal_Species"/>
<species id="M_dtdp4d6dm_c" name="dTDP-4-dehydro-6-deoxy-L-mannose" boundaryCondition="false" compartment="Internal_Species"/>
<species id="M_dtdpglu_c" name="dTDPglucose" boundaryCondition="false" compartment="Internal_Species"/>
<species id="M_dtdprmn_c" name="dTDP-L-rhamnose" boundaryCondition="false" compartment="Internal_Species"/>
<species id="M_dtmp_c" name="dTMP" boundaryCondition="false" compartment="Internal_Species"/>
<species id="M_dttp_c" name="dTTP" boundaryCondition="false" compartment="Internal_Species"/>
<species id="M_dudp_c" name="dUDP" boundaryCondition="false" compartment="Internal_Species"/>
<species id="M_dump_c" name="dUMP" boundaryCondition="false" compartment="Internal_Species"/>
<species id="M_duri_c" name="Deoxyuridine" boundaryCondition="false" compartment="Internal_Species"/>
<species id="M_dutp_c" name="dUTP" boundaryCondition="false" compartment="Internal_Species"/>
<species id="M_dxyl_c" name="1-deoxy-D-xylulose" boundaryCondition="false" compartment="Internal_Species"/>
<species id="M_dxyl5p_c" name="1-deoxy-D-xylulose5-phosphate" boundaryCondition="false" compartment="Internal_Species"/>
<species id="M_e4p_c" name="D-Erythrose4-phosphate" boundaryCondition="false" compartment="Internal_Species"/>
<species id="M_egmeACP_c" name="Enoylglutaryl-[acyl-carrierprotein]methylester" boundaryCondition="false" compartment="Internal_Species"/>
<species id="M_eig3p_c" name="D-erythro-1-(Imidazol-4-yl)glycerol3-phosphate" boundaryCondition="false" compartment="Internal_Species"/>
<species id="M_enter_c" name="Enterochelin" boundaryCondition="false" compartment="Internal_Species"/>
<species id="M_epmeACP_c" name="Enoylpimeloyl-[acyl-carrierprotein]methylester" boundaryCondition="false" compartment="Internal_Species"/>
<species id="M_etha_c" name="Ethanolamine" boundaryCondition="false" compartment="Internal_Species"/>
<species id="M_ethso3_c" name="ethanesulfonate" boundaryCondition="false" compartment="Internal_Species"/>
<species id="M_etoh_c" name="Ethanol" boundaryCondition="false" compartment="Internal_Species"/>
<species id="M_f1p_c" name="D-Fructose1-phosphate" boundaryCondition="false" compartment="Internal_Species"/>
<species id="M_f6p_c" name="D-Fructose6-phosphate" boundaryCondition="false" compartment="Internal_Species"/>
<species id="M_fad_c" name="Flavinadeninedinucleotideoxidized" boundaryCondition="false" compartment="Internal_Species"/>
<species id="M_fadh2_c" name="Flavinadeninedinucleotidereduced" boundaryCondition="false" compartment="Internal_Species"/>
<species id="M_fald_c" name="Formaldehyde" boundaryCondition="false" compartment="Internal_Species"/>
<species id="M_fc1p_c" name="L-Fuculose1-phosphate" boundaryCondition="false" compartment="Internal_Species"/>
<species id="M_fcl_DASH_L_c" name="L-fuculose" boundaryCondition="false" compartment="Internal_Species"/>
<species id="M_fdp_c" name="D-Fructose1,6-bisphosphate" boundaryCondition="false" compartment="Internal_Species"/>
<species id="M_fe2_c" name="Fe2+" boundaryCondition="false" compartment="Internal_Species"/>
<species id="M_fe3_c" name="Fe3+" boundaryCondition="false" compartment="Internal_Species"/>
<species id="M_fe3dhbzs_c" name="ferric2,3-dihydroxybenzoylserine" boundaryCondition="false" compartment="Internal_Species"/>
<species id="M_fe3hox_c" name="Fe(III)hydroxamate" boundaryCondition="false" compartment="Internal_Species"/>
<species id="M_fe3hox_DASH_un_c" name="Fe(III)hydoxamate,unloaded" boundaryCondition="false" compartment="Internal_Species"/>
<species id="M_fecrm_c" name="Ferrichrome" boundaryCondition="false" compartment="Internal_Species"/>
<species id="M_fecrm_DASH_un_c" name="FerrichromeminusFe(III)" boundaryCondition="false" compartment="Internal_Species"/>
<species id="M_feenter_c" name="Fe-enterobactin" boundaryCondition="false" compartment="Internal_Species"/>
<species id="M_feoxam_c" name="ferroxamine" boundaryCondition="false" compartment="Internal_Species"/>
<species id="M_feoxam_DASH_un_c" name="ferroxamineminusFe(3)" boundaryCondition="false" compartment="Internal_Species"/>
<species id="M_fgam_c" name="N2-Formyl-N1-(5-phospho-D-ribosyl)glycinamide" boundaryCondition="false" compartment="Internal_Species"/>
<species id="M_flxr_c" name="Flavodoxinreduced" boundaryCondition="false" compartment="Internal_Species"/>
<species id="M_flxso_c" name="flavodoxinsemioxidized" boundaryCondition="false" compartment="Internal_Species"/>
<species id="M_fmettrna_c" name="N-Formylmethionyl-tRNA" boundaryCondition="false" compartment="Internal_Species"/>
<species id="M_fmn_c" name="FMN" boundaryCondition="false" compartment="Internal_Species"/>
<species id="M_fmnh2_c" name="ReducedFMN" boundaryCondition="false" compartment="Internal_Species"/>
<species id="M_for_c" name="Formate" boundaryCondition="false" compartment="Internal_Species"/>
<species id="M_forcoa_c" name="Formyl-CoA" boundaryCondition="false" compartment="Internal_Species"/>
<species id="M_fpram_c" name="2-(Formamido)-N1-(5-phospho-D-ribosyl)acetamidine" boundaryCondition="false" compartment="Internal_Species"/>
<species id="M_fprica_c" name="5-Formamido-1-(5-phospho-D-ribosyl)imidazole-4-carboxamide" boundaryCondition="false" compartment="Internal_Species"/>
<species id="M_frdp_c" name="Farnesyldiphosphate" boundaryCondition="false" compartment="Internal_Species"/>
<species id="M_fru_c" name="D-Fructose" boundaryCondition="false" compartment="Internal_Species"/>
<species id="M_frulys_c" name="fructoselysine" boundaryCondition="false" compartment="Internal_Species"/>
<species id="M_frulysp_c" name="fructoselysinePhosphate" boundaryCondition="false" compartment="Internal_Species"/>
<species id="M_fruur_c" name="D-Fructuronate" boundaryCondition="false" compartment="Internal_Species"/>
<species id="M_fuc_DASH_L_c" name="L-Fucose" boundaryCondition="false" compartment="Internal_Species"/>
<species id="M_fum_c" name="Fumarate" boundaryCondition="false" compartment="Internal_Species"/>
<species id="M_g1p_c" name="D-Glucose1-phosphate" boundaryCondition="false" compartment="Internal_Species"/>
<species id="M_g3p_c" name="Glyceraldehyde3-phosphate" boundaryCondition="false" compartment="Internal_Species"/>
<species id="M_g3pc_c" name="sn-Glycero-3-phosphocholine" boundaryCondition="false" compartment="Internal_Species"/>
<species id="M_g3pe_c" name="sn-Glycero-3-phosphoethanolamine" boundaryCondition="false" compartment="Internal_Species"/>
<species id="M_g3pg_c" name="Glycerophosphoglycerol" boundaryCondition="false" compartment="Internal_Species"/>
<species id="M_g3pi_c" name="sn-Glycero-3-phospho-1-inositol" boundaryCondition="false" compartment="Internal_Species"/>
<species id="M_g3ps_c" name="Glycerophosphoserine" boundaryCondition="false" compartment="Internal_Species"/>
<species id="M_g6p_c" name="D-Glucose6-phosphate" boundaryCondition="false" compartment="Internal_Species"/>
<species id="M_gagicolipa_c" name="galactosyl-glucosyl-innercoreoligosaccharidelipidA" boundaryCondition="false" compartment="Internal_Species"/>
<species id="M_gal_c" name="D-Galactose" boundaryCondition="false" compartment="Internal_Species"/>
<species id="M_gal1p_c" name="alpha-D-Galactose1-phosphate" boundaryCondition="false" compartment="Internal_Species"/>
<species id="M_galct_DASH_D_c" name="D-Galactarate" boundaryCondition="false" compartment="Internal_Species"/>
<species id="M_galctn_DASH_D_c" name="D-Galactonate" boundaryCondition="false" compartment="Internal_Species"/>
<species id="M_galctn_DASH_L_c" name="L-Galactonate" boundaryCondition="false" compartment="Internal_Species"/>
<species id="M_galt1p_c" name="Galactitol1-phosphate" boundaryCondition="false" compartment="Internal_Species"/>
<species id="M_galur_c" name="D-Galacturonate" boundaryCondition="false" compartment="Internal_Species"/>
<species id="M_gam1p_c" name="D-Glucosamine1-phosphate" boundaryCondition="false" compartment="Internal_Species"/>
<species id="M_gam6p_c" name="D-Glucosamine6-phosphate" boundaryCondition="false" compartment="Internal_Species"/>
<species id="M_gar_c" name="N1-(5-Phospho-D-ribosyl)glycinamide" boundaryCondition="false" compartment="Internal_Species"/>
<species id="M_garagund_c" name="glucosyl-O-acetyl-rhamanosyl-N-acetylglucosamyl-undecaprenyldiphosphate" boundaryCondition="false" compartment="Internal_Species"/>
<species id="M_gbbtn_c" name="gamma-butyrobetaine" boundaryCondition="false" compartment="Internal_Species"/>
<species id="M_gcald_c" name="Glycolaldehyde" boundaryCondition="false" compartment="Internal_Species"/>
<species id="M_gdp_c" name="GDP" boundaryCondition="false" compartment="Internal_Species"/>
<species id="M_gdpddman_c" name="GDP-4-dehydro-6-deoxy-D-mannose" boundaryCondition="false" compartment="Internal_Species"/>
<species id="M_gdpfuc_c" name="GDP-L-fucose" boundaryCondition="false" compartment="Internal_Species"/>
<species id="M_gdpmann_c" name="GDP-D-mannose" boundaryCondition="false" compartment="Internal_Species"/>
<species id="M_gdpofuc_c" name="GDP-4-oxo-L-fucose" boundaryCondition="false" compartment="Internal_Species"/>
<species id="M_gdptp_c" name="Guanosine3#-diphosphate5#-triphosphate" boundaryCondition="false" compartment="Internal_Species"/>
<species id="M_gfgaragund_c" name="galactofuranosyl-glucosyl-O-acetyl-rhamanosyl-N-acetylglucosamyl-undecaprenyldiphosphate" boundaryCondition="false" compartment="Internal_Species"/>
<species id="M_gg4abut_c" name="gamma-glutamyl-gammaaminobutyricacid" boundaryCondition="false" compartment="Internal_Species"/>
<species id="M_ggagicolipa_c" name="glucosyl-galactosyl-glucosyl-innercoreoligosaccharidelipidA" boundaryCondition="false" compartment="Internal_Species"/>
<species id="M_ggbutal_c" name="gamma-glutamyl-gamma-butyraldehyde" boundaryCondition="false" compartment="Internal_Species"/>
<species id="M_gggagicolipa_c" name="glucosyl-glucosyl-galactosyl-glucosyl-innercoreoligosaccharidelipidA" boundaryCondition="false" compartment="Internal_Species"/>
<species id="M_ggptrc_c" name="gamma-glutamyl-putrescine" boundaryCondition="false" compartment="Internal_Species"/>
<species id="M_ghb_c" name="gamma-hydroxybutyrate" boundaryCondition="false" compartment="Internal_Species"/>
<species id="M_gicolipa_c" name="glucosyl-innercoreoligosaccharidelipidA" boundaryCondition="false" compartment="Internal_Species"/>
<species id="M_glc_DASH_D_c" name="D-Glucose" boundaryCondition="false" compartment="Internal_Species"/>
<species id="M_glcn_c" name="D-Gluconate" boundaryCondition="false" compartment="Internal_Species"/>
<species id="M_glcr_c" name="D-Glucarate" boundaryCondition="false" compartment="Internal_Species"/>
<species id="M_glcur_c" name="D-Glucuronate" boundaryCondition="false" compartment="Internal_Species"/>
<species id="M_gln_DASH_L_c" name="L-Glutamine" boundaryCondition="false" compartment="Internal_Species"/>
<species id="M_glntrna_c" name="L-Glutaminyl-tRNA(Gln)" boundaryCondition="false" compartment="Internal_Species"/>
<species id="M_glu_DASH_D_c" name="D-Glutamate" boundaryCondition="false" compartment="Internal_Species"/>
<species id="M_glu_DASH_L_c" name="L-Glutamate" boundaryCondition="false" compartment="Internal_Species"/>
<species id="M_glu1sa_c" name="L-Glutamate1-semialdehyde" boundaryCondition="false" compartment="Internal_Species"/>
<species id="M_glu5p_c" name="L-Glutamate5-phosphate" boundaryCondition="false" compartment="Internal_Species"/>
<species id="M_glu5sa_c" name="L-Glutamate5-semialdehyde" boundaryCondition="false" compartment="Internal_Species"/>
<species id="M_glucys_c" name="gamma-L-Glutamyl-L-cysteine" boundaryCondition="false" compartment="Internal_Species"/>
<species id="M_glutrna_c" name="L-Glutamyl-tRNA(Glu)" boundaryCondition="false" compartment="Internal_Species"/>
<species id="M_glx_c" name="Glyoxylate" boundaryCondition="false" compartment="Internal_Species"/>
<species id="M_gly_c" name="Glycine" boundaryCondition="false" compartment="Internal_Species"/>
<species id="M_glyald_c" name="D-Glyceraldehyde" boundaryCondition="false" compartment="Internal_Species"/>
<species id="M_glyb_c" name="Glycinebetaine" boundaryCondition="false" compartment="Internal_Species"/>
<species id="M_glyc_c" name="Glycerol" boundaryCondition="false" compartment="Internal_Species"/>
<species id="M_glyc_DASH_R_c" name="(R)-Glycerate" boundaryCondition="false" compartment="Internal_Species"/>
<species id="M_glyc2p_c" name="Glycerol2-phosphate" boundaryCondition="false" compartment="Internal_Species"/>
<species id="M_glyc3p_c" name="Glycerol3-phosphate" boundaryCondition="false" compartment="Internal_Species"/>
<species id="M_glyclt_c" name="Glycolate" boundaryCondition="false" compartment="Internal_Species"/>
<species id="M_glycogen_c" name="glycogen" boundaryCondition="false" compartment="Internal_Species"/>
<species id="M_glytrna_c" name="Glycyl-tRNA(Gly)" boundaryCondition="false" compartment="Internal_Species"/>
<species id="M_gmeACP_c" name="Glutaryl-[acyl-carrierprotein]methylester" boundaryCondition="false" compartment="Internal_Species"/>
<species id="M_gmhep17bp_c" name="D-Glycero-D-manno-heptose1,7-bisphosphate" boundaryCondition="false" compartment="Internal_Species"/>
<species id="M_gmhep1p_c" name="D-Glycero-D-manno-heptose1-phosphate" boundaryCondition="false" compartment="Internal_Species"/>
<species id="M_gmhep7p_c" name="D-Glycero-D-manno-heptose7-phosphate" boundaryCondition="false" compartment="Internal_Species"/>
<species id="M_gmp_c" name="GMP" boundaryCondition="false" compartment="Internal_Species"/>
<species id="M_gp4g_c" name="P1,P4-Bis(5#-guanosyl)tetraphosphate" boundaryCondition="false" compartment="Internal_Species"/>
<species id="M_grdp_c" name="Geranyldiphosphate" boundaryCondition="false" compartment="Internal_Species"/>
<species id="M_grxox_c" name="glutaredoxin(oxidized)" boundaryCondition="false" compartment="Internal_Species"/>
<species id="M_grxrd_c" name="glutaredoxin(reduced)" boundaryCondition="false" compartment="Internal_Species"/>
<species id="M_gslnt_c" name="Glutathiolselenolate" boundaryCondition="false" compartment="Internal_Species"/>
<species id="M_gsn_c" name="Guanosine" boundaryCondition="false" compartment="Internal_Species"/>
<species id="M_gthox_c" name="Oxidizedglutathione" boundaryCondition="false" compartment="Internal_Species"/>
<species id="M_gthrd_c" name="Reducedglutathione" boundaryCondition="false" compartment="Internal_Species"/>
<species id="M_gtp_c" name="GTP" boundaryCondition="false" compartment="Internal_Species"/>
<species id="M_gtspmd_c" name="Glutathionylspermidine" boundaryCondition="false" compartment="Internal_Species"/>
<species id="M_gua_c" name="Guanine" boundaryCondition="false" compartment="Internal_Species"/>
<species id="M_h_c" name="H+" boundaryCondition="false" compartment="Internal_Species"/>
<species id="M_h2_c" name="H2" boundaryCondition="false" compartment="Internal_Species"/>
<species id="M_h2mb4p_c" name="1-hydroxy-2-methyl-2-(E)-butenyl4-diphosphate" boundaryCondition="false" compartment="Internal_Species"/>
<species id="M_h2o_c" name="H2O" boundaryCondition="false" compartment="Internal_Species"/>
<species id="M_h2o2_c" name="Hydrogenperoxide" boundaryCondition="false" compartment="Internal_Species"/>
<species id="M_h2s_c" name="Hydrogensulfide" boundaryCondition="false" compartment="Internal_Species"/>
<species id="M_hco3_c" name="Bicarbonate" boundaryCondition="false" compartment="Internal_Species"/>
<species id="M_hcys_DASH_L_c" name="L-Homocysteine" boundaryCondition="false" compartment="Internal_Species"/>
<species id="M_hdca_c" name="Hexadecanoate(n-C16:0)" boundaryCondition="false" compartment="Internal_Species"/>
<species id="M_hdcap_c" name="Hexadecanoyl-phosphate(n-C16:0)" boundaryCondition="false" compartment="Internal_Species"/>
<species id="M_hdcea_c" name="Hexadecenoate(n-C16:1)" boundaryCondition="false" compartment="Internal_Species"/>
<species id="M_hdceap_c" name="Hexadecanoyl-phosphate(n-C16:1)" boundaryCondition="false" compartment="Internal_Species"/>
<species id="M_hdcoa_c" name="Hexadecenoyl-CoA(n-C16:1CoA)" boundaryCondition="false" compartment="Internal_Species"/>
<species id="M_hdd2coa_c" name="trans-Hexadec-2-enoyl-CoA" boundaryCondition="false" compartment="Internal_Species"/>
<species id="M_hdeACP_c" name="cis-hexadec-9-enoyl-[acyl-carrierprotein](n-C16:1)" boundaryCondition="false" compartment="Internal_Species"/>
<species id="M_hemeO_c" name="HemeO" boundaryCondition="false" compartment="Internal_Species"/>
<species id="M_hexACP_c" name="Hexanoyl-ACP(n-C6:0ACP)" boundaryCondition="false" compartment="Internal_Species"/>
<species id="M_hg2_c" name="Hg2+" boundaryCondition="false" compartment="Internal_Species"/>
<species id="M_hgmeACP_c" name="3-Hydroxyglutaryl-[acyl-carrierprotein]methylester" boundaryCondition="false" compartment="Internal_Species"/>
<species id="M_hhlipa_c" name="heptosyl-heptosyl-kdo2-lipidA" boundaryCondition="false" compartment="Internal_Species"/>
<species id="M_his_DASH_L_c" name="L-Histidine" boundaryCondition="false" compartment="Internal_Species"/>
<species id="M_hisp_c" name="L-Histidinolphosphate" boundaryCondition="false" compartment="Internal_Species"/>
<species id="M_histd_c" name="L-Histidinol" boundaryCondition="false" compartment="Internal_Species"/>
<species id="M_histrna_c" name="L-Histidyl-tRNA(His)" boundaryCondition="false" compartment="Internal_Species"/>
<species id="M_hkndd_c" name="2-Hydroxy-6-oxonona-2,4-diene-1,9-dioate" boundaryCondition="false" compartment="Internal_Species"/>
<species id="M_hkntd_c" name="2-hydroxy-6-ketononatrienedioate" boundaryCondition="false" compartment="Internal_Species"/>
<species id="M_hlipa_c" name="heptosyl-kdo2-lipidA" boundaryCondition="false" compartment="Internal_Species"/>
<species id="M_hmbil_c" name="Hydroxymethylbilane" boundaryCondition="false" compartment="Internal_Species"/>
<species id="M_hmgth_c" name="hydroxymethylglutathione" boundaryCondition="false" compartment="Internal_Species"/>
<species id="M_hom_DASH_L_c" name="L-Homoserine" boundaryCondition="false" compartment="Internal_Species"/>
<species id="M_hphhlipa_c" name="heptosyl-phospho-heptosyl-heptosyl-kdo2-lipidA" boundaryCondition="false" compartment="Internal_Species"/>
<species id="M_hpmeACP_c" name="3-Hydroxypimeloyl-[acyl-carrierprotein]methylester" boundaryCondition="false" compartment="Internal_Species"/>
<species id="M_hpyr_c" name="Hydroxypyruvate" boundaryCondition="false" compartment="Internal_Species"/>
<species id="M_hqn_c" name="Hydroquinone" boundaryCondition="false" compartment="Internal_Species"/>
<species id="M_hx2coa_c" name="trans-Hex-2-enoyl-CoA" boundaryCondition="false" compartment="Internal_Species"/>
<species id="M_hxa_c" name="Hexanoate(n-C6:0)" boundaryCondition="false" compartment="Internal_Species"/>
<species id="M_hxan_c" name="Hypoxanthine" boundaryCondition="false" compartment="Internal_Species"/>
<species id="M_hxcoa_c" name="Hexanoyl-CoA(n-C6:0CoA)" boundaryCondition="false" compartment="Internal_Species"/>
<species id="M_iasp_c" name="Iminoaspartate" boundaryCondition="false" compartment="Internal_Species"/>
<species id="M_ichor_c" name="Isochorismate" boundaryCondition="false" compartment="Internal_Species"/>
<species id="M_icit_c" name="Isocitrate" boundaryCondition="false" compartment="Internal_Species"/>
<species id="M_icolipa_c" name="innercoreoligosaccharidelipidA(Ecoli)" boundaryCondition="false" compartment="Internal_Species"/>
<species id="M_idon_DASH_L_c" name="L-Idonate" boundaryCondition="false" compartment="Internal_Species"/>
<species id="M_idp_c" name="IDP" boundaryCondition="false" compartment="Internal_Species"/>
<species id="M_ile_DASH_L_c" name="L-Isoleucine" boundaryCondition="false" compartment="Internal_Species"/>
<species id="M_iletrna_c" name="L-Isoleucyl-tRNA(Ile)" boundaryCondition="false" compartment="Internal_Species"/>
<species id="M_imacp_c" name="3-(Imidazol-4-yl)-2-oxopropylphosphate" boundaryCondition="false" compartment="Internal_Species"/>
<species id="M_imp_c" name="IMP" boundaryCondition="false" compartment="Internal_Species"/>
<species id="M_indole_c" name="Indole" boundaryCondition="false" compartment="Internal_Species"/>
<species id="M_inost_c" name="myo-Inositol" boundaryCondition="false" compartment="Internal_Species"/>
<species id="M_ins_c" name="Inosine" boundaryCondition="false" compartment="Internal_Species"/>
<species id="M_ipdp_c" name="Isopentenyldiphosphate" boundaryCondition="false" compartment="Internal_Species"/>
<species id="M_iscs_c" name="IscSsulfuracceptorprotein" boundaryCondition="false" compartment="Internal_Species"/>
<species id="M_iscssh_c" name="IscSwithboundsulfur" boundaryCondition="false" compartment="Internal_Species"/>
<species id="M_iscu_c" name="IscUscaffoldprotein" boundaryCondition="false" compartment="Internal_Species"/>
<species id="M_iscu_DASH_2fe2s_c" name="IscUwithbound[2Fe-2S]cluster" boundaryCondition="false" compartment="Internal_Species"/>
<species id="M_iscu_DASH_2fe2s2_c" name="IscUwithtwobound[2Fe-2S]clusters" boundaryCondition="false" compartment="Internal_Species"/>
<species id="M_iscu_DASH_4fe4s_c" name="IscUwithbound[4Fe-4S]cluster" boundaryCondition="false" compartment="Internal_Species"/>
<species id="M_isetac_c" name="Isethionicacid" boundaryCondition="false" compartment="Internal_Species"/>
<species id="M_itp_c" name="ITP" boundaryCondition="false" compartment="Internal_Species"/>
<species id="M_k_c" name="potassium" boundaryCondition="false" compartment="Internal_Species"/>
<species id="M_kdo_c" name="3-Deoxy-D-manno-2-octulosonate" boundaryCondition="false" compartment="Internal_Species"/>
<species id="M_kdo2lipid4_c" name="KDO(2)-lipidIV(A)" boundaryCondition="false" compartment="Internal_Species"/>
<species id="M_kdo2lipid4L_c" name="KDO(2)-lipidIV(A)withlaurate" boundaryCondition="false" compartment="Internal_Species"/>
<species id="M_kdo2lipid4p_c" name="KDO(2)-lipidIV(A)withpalmitoleoyl" boundaryCondition="false" compartment="Internal_Species"/>
<species id="M_kdo8p_c" name="3-Deoxy-D-manno-octulosonate8-phosphate" boundaryCondition="false" compartment="Internal_Species"/>
<species id="M_kdolipid4_c" name="KDO-lipidIV(A)" boundaryCondition="false" compartment="Internal_Species"/>
<species id="M_kphphhlipa_c" name="kdo-phospho-heptosyl-phospho-heptosyl-heptosyl-kdo2-lipidA" boundaryCondition="false" compartment="Internal_Species"/>
<species id="M_lac_DASH_D_c" name="D-Lactate" boundaryCondition="false" compartment="Internal_Species"/>
<species id="M_lac_DASH_L_c" name="L-Lactate" boundaryCondition="false" compartment="Internal_Species"/>
<species id="M_lald_DASH_D_c" name="D-Lactaldehyde" boundaryCondition="false" compartment="Internal_Species"/>
<species id="M_lald_DASH_L_c" name="L-Lactaldehyde" boundaryCondition="false" compartment="Internal_Species"/>
<species id="M_lcts_c" name="Lactose" boundaryCondition="false" compartment="Internal_Species"/>
<species id="M_leu_DASH_L_c" name="L-Leucine" boundaryCondition="false" compartment="Internal_Species"/>
<species id="M_leutrna_c" name="L-Leucyl-tRNA(Leu)" boundaryCondition="false" compartment="Internal_Species"/>
<species id="M_lgt_DASH_S_c" name="(R)-S-Lactoylglutathione" boundaryCondition="false" compartment="Internal_Species"/>
<species id="M_lipa_c" name="KDO(2)-lipid(A)" boundaryCondition="false" compartment="Internal_Species"/>
<species id="M_lipa_cold_c" name="coldadaptedKDO(2)-lipid(A)" boundaryCondition="false" compartment="Internal_Species"/>
<species id="M_lipidA_c" name="2,3,2#3#-Tetrakis(beta-hydroxymyristoyl)-D-glucosaminyl-1,6-beta-D-glucosamine1,4#-bisphosphate" boundaryCondition="false" compartment="Internal_Species"/>
<species id="M_lipidAds_c" name="LipidADisaccharide" boundaryCondition="false" compartment="Internal_Species"/>
<species id="M_lipidX_c" name="2,3-Bis(3-hydroxytetradecanoyl)-beta-D-glucosaminyl1-phosphate" boundaryCondition="false" compartment="Internal_Species"/>
<species id="M_lipoamp_c" name="lipoyl-AMP" boundaryCondition="false" compartment="Internal_Species"/>
<species id="M_lipoate_c" name="Lipoate" boundaryCondition="false" compartment="Internal_Species"/>
<species id="M_lipopb_c" name="lipoate(proteinbound)" boundaryCondition="false" compartment="Internal_Species"/>
<species id="M_lys_DASH_L_c" name="L-Lysine" boundaryCondition="false" compartment="Internal_Species"/>
<species id="M_lystrna_c" name="L-Lysine-tRNA(Lys)" boundaryCondition="false" compartment="Internal_Species"/>
<species id="M_lyx_DASH_L_c" name="L-Lyxose" boundaryCondition="false" compartment="Internal_Species"/>
<species id="M_mal_DASH_D_c" name="D-Malate" boundaryCondition="false" compartment="Internal_Species"/>
<species id="M_mal_DASH_L_c" name="L-Malate" boundaryCondition="false" compartment="Internal_Species"/>
<species id="M_malACP_c" name="Malonyl-[acyl-carrierprotein]" boundaryCondition="false" compartment="Internal_Species"/>
<species id="M_malcoa_c" name="Malonyl-CoA" boundaryCondition="false" compartment="Internal_Species"/>
<species id="M_malcoame_c" name="malonyl-CoAmethylester" boundaryCondition="false" compartment="Internal_Species"/>
<species id="M_malt_c" name="Maltose" boundaryCondition="false" compartment="Internal_Species"/>
<species id="M_malt6p_c" name="Maltose6#-phosphate" boundaryCondition="false" compartment="Internal_Species"/>
<species id="M_malthp_c" name="Maltoheptaose" boundaryCondition="false" compartment="Internal_Species"/>
<species id="M_malthx_c" name="Maltohexaose" boundaryCondition="false" compartment="Internal_Species"/>
<species id="M_maltpt_c" name="Maltopentaose" boundaryCondition="false" compartment="Internal_Species"/>
<species id="M_malttr_c" name="Maltotriose" boundaryCondition="false" compartment="Internal_Species"/>
<species id="M_maltttr_c" name="Maltotetraose" boundaryCondition="false" compartment="Internal_Species"/>
<species id="M_man_c" name="D-Mannose" boundaryCondition="false" compartment="Internal_Species"/>
<species id="M_man1p_c" name="D-Mannose1-phosphate" boundaryCondition="false" compartment="Internal_Species"/>
<species id="M_man6p_c" name="D-Mannose6-phosphate" boundaryCondition="false" compartment="Internal_Species"/>
<species id="M_man6pglyc_c" name="2(alpha-D-Mannosyl-6-phosphate)-D-glycerate" boundaryCondition="false" compartment="Internal_Species"/>
<species id="M_mana_c" name="D-Mannonate" boundaryCondition="false" compartment="Internal_Species"/>
<species id="M_mdhdhf_c" name="(2R,4S)-2-methyl-2,4-dihydroxydihydrofuran-3-one" boundaryCondition="false" compartment="Internal_Species"/>
<species id="M_melib_c" name="Melibiose" boundaryCondition="false" compartment="Internal_Species"/>
<species id="M_meoh_c" name="Methanol" boundaryCondition="false" compartment="Internal_Species"/>
<species id="M_mercppyr_c" name="Mercaptopyruvate" boundaryCondition="false" compartment="Internal_Species"/>
<species id="M_met_DASH_D_c" name="D-Methionine" boundaryCondition="false" compartment="Internal_Species"/>
<species id="M_met_DASH_L_c" name="L-Methionine" boundaryCondition="false" compartment="Internal_Species"/>
<species id="M_methf_c" name="5,10-Methenyltetrahydrofolate" boundaryCondition="false" compartment="Internal_Species"/>
<species id="M_metsox_DASH_R_DASH_L_c" name="L-methionine-R-sulfoxide" boundaryCondition="false" compartment="Internal_Species"/>
<species id="M_metsox_DASH_S_DASH_L_c" name="L-MethionineSulfoxide" boundaryCondition="false" compartment="Internal_Species"/>
<species id="M_mettrna_c" name="L-Methionyl-tRNA(Met)" boundaryCondition="false" compartment="Internal_Species"/>
<species id="M_mg2_c" name="magnesium" boundaryCondition="false" compartment="Internal_Species"/>
<species id="M_mi1p_DASH_D_c" name="1D-myo-Inositol1-phosphate" boundaryCondition="false" compartment="Internal_Species"/>
<species id="M_micit_c" name="methylisocitrate" boundaryCondition="false" compartment="Internal_Species"/>
<species id="M_mlthf_c" name="5,10-Methylenetetrahydrofolate" boundaryCondition="false" compartment="Internal_Species"/>
<species id="M_mmcoa_DASH_S_c" name="(S)-Methylmalonyl-CoA" boundaryCondition="false" compartment="Internal_Species"/>
<species id="M_mmet_c" name="S-Methyl-L-methionine" boundaryCondition="false" compartment="Internal_Species"/>
<species id="M_mn2_c" name="Mn2+" boundaryCondition="false" compartment="Internal_Species"/>
<species id="M_mnl1p_c" name="D-Mannitol1-phosphate" boundaryCondition="false" compartment="Internal_Species"/>
<species id="M_moadamp_c" name="MoaDProteinwithboundAMP" boundaryCondition="false" compartment="Internal_Species"/>
<species id="M_moadcoo_c" name="MoaDProteinwithcarboxylate" boundaryCondition="false" compartment="Internal_Species"/>
<species id="M_moadcosh_c" name="MoaDProteinwiththiocarboxylate" boundaryCondition="false" compartment="Internal_Species"/>
<species id="M_mobd_c" name="Molybdate" boundaryCondition="false" compartment="Internal_Species"/>
<species id="M_moco_c" name="molybdenumcofactor" boundaryCondition="false" compartment="Internal_Species"/>
<species id="M_mococdp_c" name="molybdopterincytosinedinucleotide" boundaryCondition="false" compartment="Internal_Species"/>
<species id="M_mocogdp_c" name="molybdopteringuaninedinucleotide" boundaryCondition="false" compartment="Internal_Species"/>
<species id="M_mpt_c" name="molybdopterin" boundaryCondition="false" compartment="Internal_Species"/>
<species id="M_mptamp_c" name="adenylatedmolybdopterin" boundaryCondition="false" compartment="Internal_Species"/>
<species id="M_mql8_c" name="Menaquinol8" boundaryCondition="false" compartment="Internal_Species"/>
<species id="M_mqn8_c" name="Menaquinone8" boundaryCondition="false" compartment="Internal_Species"/>
<species id="M_msa_c" name="Malonatesemialdehyde" boundaryCondition="false" compartment="Internal_Species"/>
<species id="M_mso3_c" name="methanesulfonate" boundaryCondition="false" compartment="Internal_Species"/>
<species id="M_mthgxl_c" name="Methylglyoxal" boundaryCondition="false" compartment="Internal_Species"/>
<species id="M_mththf_c" name="(2R,4S)-2-methyl-2,3,3,4-tetrahydroxytetrahydrofuran" boundaryCondition="false" compartment="Internal_Species"/>
<species id="M_myrsACP_c" name="Myristoyl-ACP(n-C14:0ACP)" boundaryCondition="false" compartment="Internal_Species"/>
<species id="M_n2o_c" name="Nitrousoxide" boundaryCondition="false" compartment="Internal_Species"/>
<species id="M_n8aspmd_c" name="N8-Acetylspermidine" boundaryCondition="false" compartment="Internal_Species"/>
<species id="M_na1_c" name="Sodium" boundaryCondition="false" compartment="Internal_Species"/>
<species id="M_na15dap_c" name="N-3-aminopropyl-1,5-diaminopentane" boundaryCondition="false" compartment="Internal_Species"/>
<species id="M_nac_c" name="Nicotinate" boundaryCondition="false" compartment="Internal_Species"/>
<species id="M_nad_c" name="Nicotinamideadeninedinucleotide" boundaryCondition="false" compartment="Internal_Species"/>
<species id="M_nadh_c" name="Nicotinamideadeninedinucleotide-reduced" boundaryCondition="false" compartment="Internal_Species"/>
<species id="M_nadp_c" name="Nicotinamideadeninedinucleotidephosphate" boundaryCondition="false" compartment="Internal_Species"/>
<species id="M_nadph_c" name="Nicotinamideadeninedinucleotidephosphate-reduced" boundaryCondition="false" compartment="Internal_Species"/>
<species id="M_ncam_c" name="Nicotinamide" boundaryCondition="false" compartment="Internal_Species"/>
<species id="M_nh4_c" name="Ammonium" boundaryCondition="false" compartment="Internal_Species"/>
<species id="M_ni2_c" name="nickel" boundaryCondition="false" compartment="Internal_Species"/>
<species id="M_nicrnt_c" name="NicotinateD-ribonucleotide" boundaryCondition="false" compartment="Internal_Species"/>
<species id="M_nmn_c" name="NMN" boundaryCondition="false" compartment="Internal_Species"/>
<species id="M_no_c" name="Nitricoxide" boundaryCondition="false" compartment="Internal_Species"/>
<species id="M_no2_c" name="Nitrite" boundaryCondition="false" compartment="Internal_Species"/>
<species id="M_no3_c" name="Nitrate" boundaryCondition="false" compartment="Internal_Species"/>
<species id="M_o16aund_c" name="O16antigenundecaprenyldiphosphate" boundaryCondition="false" compartment="Internal_Species"/>
<species id="M_o2_c" name="O2" boundaryCondition="false" compartment="Internal_Species"/>
<species id="M_o2s_c" name="Superoxideanion" boundaryCondition="false" compartment="Internal_Species"/>
<species id="M_oaa_c" name="Oxaloacetate" boundaryCondition="false" compartment="Internal_Species"/>
<species id="M_oc2coa_c" name="trans-Oct-2-enoyl-CoA" boundaryCondition="false" compartment="Internal_Species"/>
<species id="M_ocACP_c" name="Octanoyl-ACP(n-C8:0ACP)" boundaryCondition="false" compartment="Internal_Species"/>
<species id="M_occoa_c" name="Octanoyl-CoA(n-C8:0CoA)" boundaryCondition="false" compartment="Internal_Species"/>
<species id="M_ocdca_c" name="octadecanoate(n-C18:0)" boundaryCondition="false" compartment="Internal_Species"/>
<species id="M_ocdcaACP_c" name="Octadecanoyl-ACP(n-C18:0ACP)" boundaryCondition="false" compartment="Internal_Species"/>
<species id="M_ocdcap_c" name="Octadecanoyl-phosphate(n-C18:0)" boundaryCondition="false" compartment="Internal_Species"/>
<species id="M_ocdcea_c" name="octadecenoate(n-C18:1)" boundaryCondition="false" compartment="Internal_Species"/>
<species id="M_ocdceap_c" name="Octadecanoyl-phosphate(n-C18:1)" boundaryCondition="false" compartment="Internal_Species"/>
<species id="M_octa_c" name="octanoate(n-C8:0)" boundaryCondition="false" compartment="Internal_Species"/>
<species id="M_octapb_c" name="octanoate(proteinbound)" boundaryCondition="false" compartment="Internal_Species"/>
<species id="M_octdp_c" name="all-trans-Octaprenyldiphosphate" boundaryCondition="false" compartment="Internal_Species"/>
<species id="M_octeACP_c" name="cis-octadec-11-enoyl-[acyl-carrierprotein](n-C18:1)" boundaryCondition="false" compartment="Internal_Species"/>
<species id="M_od2coa_c" name="trans-Octadec-2-enoyl-CoA" boundaryCondition="false" compartment="Internal_Species"/>
<species id="M_odecoa_c" name="Octadecenoyl-CoA(n-C18:1CoA)" boundaryCondition="false" compartment="Internal_Species"/>
<species id="M_ogmeACP_c" name="3-Oxo-glutaryl-[acyl-carrierprotein]methylester" boundaryCondition="false" compartment="Internal_Species"/>
<species id="M_ohpb_c" name="2-Oxo-3-hydroxy-4-phosphobutanoate" boundaryCondition="false" compartment="Internal_Species"/>
<species id="M_op4en_c" name="2-Oxopent-4-enoate" boundaryCondition="false" compartment="Internal_Species"/>
<species id="M_opmeACP_c" name="3-Oxo-pimeloyl-[acyl-carrierprotein]methylester" boundaryCondition="false" compartment="Internal_Species"/>
<species id="M_orn_c" name="Ornithine" boundaryCondition="false" compartment="Internal_Species"/>
<species id="M_orot_c" name="Orotate" boundaryCondition="false" compartment="Internal_Species"/>
<species id="M_orot5p_c" name="Orotidine5#-phosphate" boundaryCondition="false" compartment="Internal_Species"/>
<species id="M_oxa_c" name="Oxalate" boundaryCondition="false" compartment="Internal_Species"/>
<species id="M_oxadpcoa_c" name="3-Oxoadipyl-CoA" boundaryCondition="false" compartment="Internal_Species"/>
<species id="M_oxalcoa_c" name="Oxalyl-CoA" boundaryCondition="false" compartment="Internal_Species"/>
<species id="M_oxam_c" name="Oxamate" boundaryCondition="false" compartment="Internal_Species"/>
<species id="M_oxur_c" name="Oxalureate" boundaryCondition="false" compartment="Internal_Species"/>
<species id="M_pa120_c" name="1,2-didodecanoyl-sn-glycerol3-phosphate" boundaryCondition="false" compartment="Internal_Species"/>
<species id="M_pa140_c" name="1,2-ditetradecanoyl-sn-glycerol3-phosphate" boundaryCondition="false" compartment="Internal_Species"/>
<species id="M_pa141_c" name="1,2-ditetradec-7-enoyl-sn-glycerol3-phosphate" boundaryCondition="false" compartment="Internal_Species"/>
<species id="M_pa160_c" name="1,2-dihexadecanoyl-sn-glycerol3-phosphate" boundaryCondition="false" compartment="Internal_Species"/>
<species id="M_pa161_c" name="1,2-dihexadec-9-enoyl-sn-glycerol3-phosphate" boundaryCondition="false" compartment="Internal_Species"/>
<species id="M_pa180_c" name="1,2-dioctadecanoyl-sn-glycerol3-phosphate" boundaryCondition="false" compartment="Internal_Species"/>
<species id="M_pa181_c" name="1,2-dioctadec-11-enoyl-sn-glycerol3-phosphate" boundaryCondition="false" compartment="Internal_Species"/>
<species id="M_pac_c" name="Phenylaceticacid" boundaryCondition="false" compartment="Internal_Species"/>
<species id="M_pacald_c" name="Phenylacetaldehyde" boundaryCondition="false" compartment="Internal_Species"/>
<species id="M_palmACP_c" name="Palmitoyl-ACP(n-C16:0ACP)" boundaryCondition="false" compartment="Internal_Species"/>
<species id="M_pan4p_c" name="Pantetheine4#-phosphate" boundaryCondition="false" compartment="Internal_Species"/>
<species id="M_pant_DASH_R_c" name="(R)-Pantoate" boundaryCondition="false" compartment="Internal_Species"/>
<species id="M_pap_c" name="Adenosine3#,5#-bisphosphate" boundaryCondition="false" compartment="Internal_Species"/>
<species id="M_paps_c" name="3#-Phosphoadenylylsulfate" boundaryCondition="false" compartment="Internal_Species"/>
<species id="M_pdx5p_c" name="Pyridoxine5#-phosphate" boundaryCondition="false" compartment="Internal_Species"/>
<species id="M_pe120_c" name="phosphatidylethanolamine(didodecanoyl,n-C12:0)" boundaryCondition="false" compartment="Internal_Species"/>
<species id="M_pe140_c" name="phosphatidylethanolamine(ditetradecanoyl,n-C14:0)" boundaryCondition="false" compartment="Internal_Species"/>
<species id="M_pe141_c" name="phosphatidylethanolamine(ditetradec-7-enoyl,n-C14:1)" boundaryCondition="false" compartment="Internal_Species"/>
<species id="M_pe160_c" name="phosphatidylethanolamine(dihexadecanoyl,n-C16:0)" boundaryCondition="false" compartment="Internal_Species"/>
<species id="M_pe161_c" name="phosphatidylethanolamine(dihexadec-9enoyl,n-C16:1)" boundaryCondition="false" compartment="Internal_Species"/>
<species id="M_pe180_c" name="phosphatidylethanolamine(dioctadecanoyl,n-C18:0)" boundaryCondition="false" compartment="Internal_Species"/>
<species id="M_pe181_c" name="phosphatidylethanolamine(dioctadec-11-enoyl,n-C18:1)" boundaryCondition="false" compartment="Internal_Species"/>
<species id="M_pep_c" name="Phosphoenolpyruvate" boundaryCondition="false" compartment="Internal_Species"/>
<species id="M_pg120_c" name="Phosphatidylglycerol(didodecanoyl,n-C12:0)" boundaryCondition="false" compartment="Internal_Species"/>
<species id="M_pg140_c" name="Phosphatidylglycerol(ditetradecanoyl,n-C14:0)" boundaryCondition="false" compartment="Internal_Species"/>
<species id="M_pg141_c" name="Phosphatidylglycerol(ditetradec-7-enoyl,n-C14:1)" boundaryCondition="false" compartment="Internal_Species"/>
<species id="M_pg160_c" name="Phosphatidylglycerol(dihexadecanoyl,n-C16:0)" boundaryCondition="false" compartment="Internal_Species"/>
<species id="M_pg161_c" name="Phosphatidylglycerol(dihexadec-9-enoyl,n-C16:1)" boundaryCondition="false" compartment="Internal_Species"/>
<species id="M_pg180_c" name="Phosphatidylglycerol(dioctadecanoyl,n-C18:0)" boundaryCondition="false" compartment="Internal_Species"/>
<species id="M_pg181_c" name="Phosphatidylglycerol(dioctadec-11-enoyl,n-C18:1)" boundaryCondition="false" compartment="Internal_Species"/>
<species id="M_pgp120_c" name="Phosphatidylglycerophosphate(didodecanoyl,n-C12:0)" boundaryCondition="false" compartment="Internal_Species"/>
<species id="M_pgp140_c" name="Phosphatidylglycerophosphate(ditetradecanoyl,n-C14:0)" boundaryCondition="false" compartment="Internal_Species"/>
<species id="M_pgp141_c" name="Phosphatidylglycerophosphate(ditetradec-7-enoyl,n-C14:1)" boundaryCondition="false" compartment="Internal_Species"/>
<species id="M_pgp160_c" name="Phosphatidylglycerophosphate(dihexadecanoyl,n-C16:0)" boundaryCondition="false" compartment="Internal_Species"/>
<species id="M_pgp161_c" name="Phosphatidylglycerophosphate(dihexadec-9-enoyl,n-C16:1)" boundaryCondition="false" compartment="Internal_Species"/>
<species id="M_pgp180_c" name="Phosphatidylglycerophosphate(dioctadecanoyl,n-C18:0)" boundaryCondition="false" compartment="Internal_Species"/>
<species id="M_pgp181_c" name="Phosphatidylglycerophosphate(dioctadec-11-enoyl,n-C18:1)" boundaryCondition="false" compartment="Internal_Species"/>
<species id="M_phaccoa_c" name="Phenylacetyl-CoA" boundaryCondition="false" compartment="Internal_Species"/>
<species id="M_phe_DASH_L_c" name="L-Phenylalanine" boundaryCondition="false" compartment="Internal_Species"/>
<species id="M_pheme_c" name="Protoheme" boundaryCondition="false" compartment="Internal_Species"/>
<species id="M_phetrna_c" name="L-Phenylalanyl-tRNA(Phe)" boundaryCondition="false" compartment="Internal_Species"/>
<species id="M_phhlipa_c" name="phospho-heptosyl-heptosyl-kdo2-lipidA" boundaryCondition="false" compartment="Internal_Species"/>
<species id="M_phom_c" name="O-Phospho-L-homoserine" boundaryCondition="false" compartment="Internal_Species"/>
<species id="M_phphhlipa_c" name="phospho-heptosyl-phospho-heptosyl-heptosyl-kdo2-lipidA" boundaryCondition="false" compartment="Internal_Species"/>
<species id="M_phpyr_c" name="Phenylpyruvate" boundaryCondition="false" compartment="Internal_Species"/>
<species id="M_phthr_c" name="O-Phospho-4-hydroxy-L-threonine" boundaryCondition="false" compartment="Internal_Species"/>
<species id="M_pi_c" name="Phosphate" boundaryCondition="false" compartment="Internal_Species"/>
<species id="M_pimACP_c" name="Pimeloyl-[acyl-carrierprotein]" boundaryCondition="false" compartment="Internal_Species"/>
<species id="M_pmeACP_c" name="Pimeloyl-[acyl-carrierprotein]methylester" boundaryCondition="false" compartment="Internal_Species"/>
<species id="M_pmtcoa_c" name="Palmitoyl-CoA(n-C16:0CoA)" boundaryCondition="false" compartment="Internal_Species"/>
<species id="M_pnto_DASH_R_c" name="(R)-Pantothenate" boundaryCondition="false" compartment="Internal_Species"/>
<species id="M_poaac_c" name="Peroxyaminoacrylate" boundaryCondition="false" compartment="Internal_Species"/>
<species id="M_ppa_c" name="Propionate(n-C3:0)" boundaryCondition="false" compartment="Internal_Species"/>
<species id="M_ppal_c" name="Propanal" boundaryCondition="false" compartment="Internal_Species"/>
<species id="M_ppap_c" name="Propanoylphosphate" boundaryCondition="false" compartment="Internal_Species"/>
<species id="M_ppbng_c" name="Porphobilinogen" boundaryCondition="false" compartment="Internal_Species"/>
<species id="M_ppcoa_c" name="Propanoyl-CoA" boundaryCondition="false" compartment="Internal_Species"/>
<species id="M_ppgpp_c" name="Guanosine3#,5#-bis(diphosphate)" boundaryCondition="false" compartment="Internal_Species"/>
<species id="M_pphn_c" name="Prephenate" boundaryCondition="false" compartment="Internal_Species"/>
<species id="M_ppi_c" name="Diphosphate" boundaryCondition="false" compartment="Internal_Species"/>
<species id="M_ppp9_c" name="Protoporphyrin" boundaryCondition="false" compartment="Internal_Species"/>
<species id="M_pppg9_c" name="ProtoporphyrinogenIX" boundaryCondition="false" compartment="Internal_Species"/>
<species id="M_pppi_c" name="Inorganictriphosphate" boundaryCondition="false" compartment="Internal_Species"/>
<species id="M_pppn_c" name="Phenylpropanoate" boundaryCondition="false" compartment="Internal_Species"/>
<species id="M_pram_c" name="5-Phospho-beta-D-ribosylamine" boundaryCondition="false" compartment="Internal_Species"/>
<species id="M_pran_c" name="N-(5-Phospho-D-ribosyl)anthranilate" boundaryCondition="false" compartment="Internal_Species"/>
<species id="M_prbamp_c" name="1-(5-Phosphoribosyl)-AMP" boundaryCondition="false" compartment="Internal_Species"/>
<species id="M_prbatp_c" name="1-(5-Phosphoribosyl)-ATP" boundaryCondition="false" compartment="Internal_Species"/>
<species id="M_preq0_c" name="7-cyano-7-carbaguanine" boundaryCondition="false" compartment="Internal_Species"/>
<species id="M_preq1_c" name="7-aminomethyl-7-deazaguanine" boundaryCondition="false" compartment="Internal_Species"/>
<species id="M_prfp_c" name="1-(5-Phosphoribosyl)-5-[(5-phosphoribosylamino)methylideneamino]imidazole-4-carboxamide" boundaryCondition="false" compartment="Internal_Species"/>
<species id="M_prlp_c" name="5-[(5-phospho-1-deoxyribulos-1-ylamino)methylideneamino]-1-(5-phosphoribosyl)imidazole-4-carboxamide" boundaryCondition="false" compartment="Internal_Species"/>
<species id="M_pro_DASH_L_c" name="L-Proline" boundaryCondition="false" compartment="Internal_Species"/>
<species id="M_progly_c" name="L-Prolinylglycine" boundaryCondition="false" compartment="Internal_Species"/>
<species id="M_protrna_c" name="L-Prolyl-tRNA(Pro)" boundaryCondition="false" compartment="Internal_Species"/>
<species id="M_prpp_c" name="5-Phospho-alpha-D-ribose1-diphosphate" boundaryCondition="false" compartment="Internal_Species"/>
<species id="M_ps120_c" name="phosphatidylserine(didodecanoyl,n-C12:0)" boundaryCondition="false" compartment="Internal_Species"/>
<species id="M_ps140_c" name="phosphatidylserine(ditetradecanoyl,n-C14:0)" boundaryCondition="false" compartment="Internal_Species"/>
<species id="M_ps141_c" name="phosphatidylserine(ditetradec-7-enoyl,n-C14:1)" boundaryCondition="false" compartment="Internal_Species"/>
<species id="M_ps160_c" name="phosphatidylserine(dihexadecanoyl,n-C16:0)" boundaryCondition="false" compartment="Internal_Species"/>
<species id="M_ps161_c" name="phosphatidylserine(dihexadec-9-enoyl,n-C16:1)" boundaryCondition="false" compartment="Internal_Species"/>
<species id="M_ps180_c" name="phosphatidylserine(dioctadecanoyl,n-C18:0)" boundaryCondition="false" compartment="Internal_Species"/>
<species id="M_ps181_c" name="phosphatidylserine(dioctadec-11-enoyl,n-C18:1)" boundaryCondition="false" compartment="Internal_Species"/>
<species id="M_psclys_c" name="psicoselysine" boundaryCondition="false" compartment="Internal_Species"/>
<species id="M_pser_DASH_L_c" name="O-Phospho-L-serine" boundaryCondition="false" compartment="Internal_Species"/>
<species id="M_ptrc_c" name="Putrescine" boundaryCondition="false" compartment="Internal_Species"/>
<species id="M_pyam5p_c" name="Pyridoxamine5#-phosphate" boundaryCondition="false" compartment="Internal_Species"/>
<species id="M_pydam_c" name="Pyridoxamine" boundaryCondition="false" compartment="Internal_Species"/>
<species id="M_pydx_c" name="Pyridoxal" boundaryCondition="false" compartment="Internal_Species"/>
<species id="M_pydx5p_c" name="Pyridoxal5#-phosphate" boundaryCondition="false" compartment="Internal_Species"/>
<species id="M_pydxn_c" name="Pyridoxine" boundaryCondition="false" compartment="Internal_Species"/>
<species id="M_pyr_c" name="Pyruvate" boundaryCondition="false" compartment="Internal_Species"/>
<species id="M_q8_c" name="Ubiquinone-8" boundaryCondition="false" compartment="Internal_Species"/>
<species id="M_q8h2_c" name="Ubiquinol-8" boundaryCondition="false" compartment="Internal_Species"/>
<species id="M_quin_c" name="Quinate" boundaryCondition="false" compartment="Internal_Species"/>
<species id="M_quln_c" name="Quinolinate" boundaryCondition="false" compartment="Internal_Species"/>
<species id="M_r15bp_c" name="D-Ribose1,5-bisphosphate" boundaryCondition="false" compartment="Internal_Species"/>
<species id="M_r1p_c" name="alpha-D-Ribose1-phosphate" boundaryCondition="false" compartment="Internal_Species"/>
<species id="M_r5p_c" name="alpha-D-Ribose5-phosphate" boundaryCondition="false" compartment="Internal_Species"/>
<species id="M_ragund_c" name="rhamanosyl-N-acetylglucosamyl-undecaprenyldiphosphate" boundaryCondition="false" compartment="Internal_Species"/>
<species id="M_rbflvrd_c" name="Reducedriboflavin" boundaryCondition="false" compartment="Internal_Species"/>
<species id="M_rbl_DASH_L_c" name="L-Ribulose" boundaryCondition="false" compartment="Internal_Species"/>
<species id="M_rdmbzi_c" name="N1-(alpha-D-ribosyl)-5,6-dimethylbenzimidazole" boundaryCondition="false" compartment="Internal_Species"/>
<species id="M_rephaccoa_c" name="Ring1,2-epoxyphenylacetyl-CoA" boundaryCondition="false" compartment="Internal_Species"/>
<species id="M_rhcys_c" name="S-Ribosyl-L-homocysteine" boundaryCondition="false" compartment="Internal_Species"/>
<species id="M_rib_DASH_D_c" name="D-Ribose" boundaryCondition="false" compartment="Internal_Species"/>
<species id="M_ribflv_c" name="Riboflavin" boundaryCondition="false" compartment="Internal_Species"/>
<species id="M_rml_c" name="L-Rhamnulose" boundaryCondition="false" compartment="Internal_Species"/>
<species id="M_rml1p_c" name="L-Rhamnulose1-phosphate" boundaryCondition="false" compartment="Internal_Species"/>
<species id="M_rmn_c" name="L-Rhamnose" boundaryCondition="false" compartment="Internal_Species"/>
<species id="M_ru5p_DASH_D_c" name="D-Ribulose5-phosphate" boundaryCondition="false" compartment="Internal_Species"/>
<species id="M_ru5p_DASH_L_c" name="L-Ribulose5-phosphate" boundaryCondition="false" compartment="Internal_Species"/>
<species id="M_s17bp_c" name="Sedoheptulose1,7-bisphosphate" boundaryCondition="false" compartment="Internal_Species"/>
<species id="M_s7p_c" name="Sedoheptulose7-phosphate" boundaryCondition="false" compartment="Internal_Species"/>
<species id="M_sarcs_c" name="Sarcosine" boundaryCondition="false" compartment="Internal_Species"/>
<species id="M_sbt6p_c" name="D-Sorbitol6-phosphate" boundaryCondition="false" compartment="Internal_Species"/>
<species id="M_sbzcoa_c" name="O-Succinylbenzoyl-CoA" boundaryCondition="false" compartment="Internal_Species"/>
<species id="M_scl_c" name="sirohydrochlorin" boundaryCondition="false" compartment="Internal_Species"/>
<species id="M_sectrna_c" name="L-Selenocysteinyl-tRNA(Sec)" boundaryCondition="false" compartment="Internal_Species"/>
<species id="M_sel_c" name="Selenate" boundaryCondition="false" compartment="Internal_Species"/>
<species id="M_seln_c" name="Selenide" boundaryCondition="false" compartment="Internal_Species"/>
<species id="M_selnp_c" name="Selenophosphate" boundaryCondition="false" compartment="Internal_Species"/>
<species id="M_ser_DASH_D_c" name="D-Serine" boundaryCondition="false" compartment="Internal_Species"/>
<species id="M_ser_DASH_L_c" name="L-Serine" boundaryCondition="false" compartment="Internal_Species"/>
<species id="M_seramp_c" name="L-seryl-AMP" boundaryCondition="false" compartment="Internal_Species"/>
<species id="M_sertrna_c" name="L-Seryl-tRNA(Ser)" boundaryCondition="false" compartment="Internal_Species"/>
<species id="M_sertrna_LSQBKT_sec_RSQBKT__c" name="L-Seryl-tRNA(Sec)" boundaryCondition="false" compartment="Internal_Species"/>
<species id="M_sheme_c" name="Siroheme" boundaryCondition="false" compartment="Internal_Species"/>
<species id="M_skm_c" name="Shikimate" boundaryCondition="false" compartment="Internal_Species"/>
<species id="M_skm5p_c" name="Shikimate5-phosphate" boundaryCondition="false" compartment="Internal_Species"/>
<species id="M_sl26da_c" name="N-Succinyl-LL-2,6-diaminoheptanedioate" boundaryCondition="false" compartment="Internal_Species"/>
<species id="M_sl2a6o_c" name="N-Succinyl-2-L-amino-6-oxoheptanedioate" boundaryCondition="false" compartment="Internal_Species"/>
<species id="M_slnt_c" name="selenite" boundaryCondition="false" compartment="Internal_Species"/>
<species id="M_so2_c" name="sulfurdioxide" boundaryCondition="false" compartment="Internal_Species"/>
<species id="M_so3_c" name="Sulfite" boundaryCondition="false" compartment="Internal_Species"/>
<species id="M_so4_c" name="Sulfate" boundaryCondition="false" compartment="Internal_Species"/>
<species id="M_spmd_c" name="Spermidine" boundaryCondition="false" compartment="Internal_Species"/>
<species id="M_stcoa_c" name="Stearoyl-CoA(n-C18:0CoA)" boundaryCondition="false" compartment="Internal_Species"/>
<species id="M_suc6p_c" name="Sucrose6-phosphate" boundaryCondition="false" compartment="Internal_Species"/>
<species id="M_sucarg_c" name="N2-Succinyl-L-arginine" boundaryCondition="false" compartment="Internal_Species"/>
<species id="M_sucbz_c" name="o-Succinylbenzoate" boundaryCondition="false" compartment="Internal_Species"/>
<species id="M_succ_c" name="Succinate" boundaryCondition="false" compartment="Internal_Species"/>
<species id="M_succoa_c" name="Succinyl-CoA" boundaryCondition="false" compartment="Internal_Species"/>
<species id="M_sucglu_c" name="N2-Succinyl-L-glutamate" boundaryCondition="false" compartment="Internal_Species"/>
<species id="M_sucgsa_c" name="N2-Succinyl-L-glutamate5-semialdehyde" boundaryCondition="false" compartment="Internal_Species"/>
<species id="M_suchms_c" name="O-Succinyl-L-homoserine" boundaryCondition="false" compartment="Internal_Species"/>
<species id="M_sucorn_c" name="N2-Succinyl-L-ornithine" boundaryCondition="false" compartment="Internal_Species"/>
<species id="M_sucsal_c" name="Succinicsemialdehyde" boundaryCondition="false" compartment="Internal_Species"/>
<species id="M_sufbcd_c" name="SufBCDscaffoldcomplex" boundaryCondition="false" compartment="Internal_Species"/>
<species id="M_sufbcd_DASH_2fe2s_c" name="SufBCDwithbound[2Fe-2S]cluster" boundaryCondition="false" compartment="Internal_Species"/>
<species id="M_sufbcd_DASH_2fe2s2_c" name="SufBCDwithtwobound[2Fe-2S]clusters" boundaryCondition="false" compartment="Internal_Species"/>
<species id="M_sufbcd_DASH_4fe4s_c" name="SufBCDwithbound[4Fe-4S]cluster" boundaryCondition="false" compartment="Internal_Species"/>
<species id="M_sufse_c" name="SufSEsulfuracceptorcomplex" boundaryCondition="false" compartment="Internal_Species"/>
<species id="M_sufsesh_c" name="SufSEwithboundsulfur" boundaryCondition="false" compartment="Internal_Species"/>
<species id="M_sulfac_c" name="sulfoacetate" boundaryCondition="false" compartment="Internal_Species"/>
<species id="M_t3c11vaceACP_c" name="trans-3-cis-11-vacceoyl-[acyl-carrierprotein]" boundaryCondition="false" compartment="Internal_Species"/>
<species id="M_t3c5ddeceACP_c" name="trans-3-cis-5-dodecenoyl-[acyl-carrierprotein]" boundaryCondition="false" compartment="Internal_Species"/>
<species id="M_t3c7mrseACP_c" name="trans-3-cis-7-myristoleoyl-[acyl-carrierprotein]" boundaryCondition="false" compartment="Internal_Species"/>
<species id="M_t3c9palmeACP_c" name="trans-3-cis-9-palmitoleoyl-[acyl-carrierprotein]" boundaryCondition="false" compartment="Internal_Species"/>
<species id="M_tag6p_DASH_D_c" name="D-Tagatose6-phosphate" boundaryCondition="false" compartment="Internal_Species"/>
<species id="M_tagdp_DASH_D_c" name="D-Tagatose1,6-biphosphate" boundaryCondition="false" compartment="Internal_Species"/>
<species id="M_tagur_c" name="D-Tagaturonate" boundaryCondition="false" compartment="Internal_Species"/>
<species id="M_tartr_DASH_D_c" name="D-tartrate" boundaryCondition="false" compartment="Internal_Species"/>
<species id="M_tartr_DASH_L_c" name="L-tartrate" boundaryCondition="false" compartment="Internal_Species"/>
<species id="M_taur_c" name="Taurine" boundaryCondition="false" compartment="Internal_Species"/>
<species id="M_tcynt_c" name="Thiocyanate" boundaryCondition="false" compartment="Internal_Species"/>
<species id="M_td2coa_c" name="trans-Tetradec-2-enoyl-CoA" boundaryCondition="false" compartment="Internal_Species"/>
<species id="M_tdcoa_c" name="Tetradecanoyl-CoA(n-C14:0CoA)" boundaryCondition="false" compartment="Internal_Species"/>
<species id="M_tddec2eACP_c" name="trans-Dodec-2-enoyl-[acyl-carrierprotein]" boundaryCondition="false" compartment="Internal_Species"/>
<species id="M_tdeACP_c" name="cis-tetradec-7-enoyl-[acyl-carrierprotein](n-C14:1)" boundaryCondition="false" compartment="Internal_Species"/>
<species id="M_tdec2eACP_c" name="trans-Dec-2-enoyl-[acyl-carrierprotein]" boundaryCondition="false" compartment="Internal_Species"/>
<species id="M_tdecoa_c" name="Tetradecenoyl-CoA(n-C14:1CoA)" boundaryCondition="false" compartment="Internal_Species"/>
<species id="M_thdp_c" name="2,3,4,5-Tetrahydrodipicolinate" boundaryCondition="false" compartment="Internal_Species"/>
<species id="M_thex2eACP_c" name="trans-Hex-2-enoyl-[acyl-carrierprotein]" boundaryCondition="false" compartment="Internal_Species"/>
<species id="M_thf_c" name="5,6,7,8-Tetrahydrofolate" boundaryCondition="false" compartment="Internal_Species"/>
<species id="M_thm_c" name="Thiamin" boundaryCondition="false" compartment="Internal_Species"/>
<species id="M_thmmp_c" name="Thiaminmonophosphate" boundaryCondition="false" compartment="Internal_Species"/>
<species id="M_thmnp_c" name="Tetrahydromonapterin" boundaryCondition="false" compartment="Internal_Species"/>
<species id="M_thmpp_c" name="Thiaminediphosphate" boundaryCondition="false" compartment="Internal_Species"/>
<species id="M_thptdn_c" name="5,6,7,8-tetrahydropteridine" boundaryCondition="false" compartment="Internal_Species"/>
<species id="M_thr_DASH_L_c" name="L-Threonine" boundaryCondition="false" compartment="Internal_Species"/>
<species id="M_thrtrna_c" name="L-Threonyl-tRNA(Thr)" boundaryCondition="false" compartment="Internal_Species"/>
<species id="M_thym_c" name="Thymine" boundaryCondition="false" compartment="Internal_Species"/>
<species id="M_thymd_c" name="Thymidine" boundaryCondition="false" compartment="Internal_Species"/>
<species id="M_tma_c" name="trimethylamine" boundaryCondition="false" compartment="Internal_Species"/>
<species id="M_tmao_c" name="TrimethylamineN-oxide" boundaryCondition="false" compartment="Internal_Species"/>
<species id="M_tmrs2eACP_c" name="trans-Tetradec-2-enoyl-[acyl-carrierprotein]" boundaryCondition="false" compartment="Internal_Species"/>
<species id="M_toct2eACP_c" name="trans-Oct-2-enoyl-[acyl-carrierprotein]" boundaryCondition="false" compartment="Internal_Species"/>
<species id="M_toctd2eACP_c" name="trans-octadec-2-enoyl-[acyl-carrierprotein]" boundaryCondition="false" compartment="Internal_Species"/>
<species id="M_tpalm2eACP_c" name="trans-Hexadec-2-enoyl-[acyl-carrierprotein]" boundaryCondition="false" compartment="Internal_Species"/>
<species id="M_trdox_c" name="Oxidizedthioredoxin" boundaryCondition="false" compartment="Internal_Species"/>
<species id="M_trdrd_c" name="Reducedthioredoxin" boundaryCondition="false" compartment="Internal_Species"/>
<species id="M_tre_c" name="Trehalose" boundaryCondition="false" compartment="Internal_Species"/>
<species id="M_tre6p_c" name="alpha,alpha#-Trehalose6-phosphate" boundaryCondition="false" compartment="Internal_Species"/>
<species id="M_trnaala_c" name="tRNA(Ala)" boundaryCondition="false" compartment="Internal_Species"/>
<species id="M_trnaarg_c" name="tRNA(Arg)" boundaryCondition="false" compartment="Internal_Species"/>
<species id="M_trnaasn_c" name="tRNA(Asn)" boundaryCondition="false" compartment="Internal_Species"/>
<species id="M_trnaasp_c" name="tRNA(Asp)" boundaryCondition="false" compartment="Internal_Species"/>
<species id="M_trnacys_c" name="tRNA(Cys)" boundaryCondition="false" compartment="Internal_Species"/>
<species id="M_trnagln_c" name="tRNA(Gln)" boundaryCondition="false" compartment="Internal_Species"/>
<species id="M_trnaglu_c" name="tRNA(Glu)" boundaryCondition="false" compartment="Internal_Species"/>
<species id="M_trnagly_c" name="tRNA(Gly)" boundaryCondition="false" compartment="Internal_Species"/>
<species id="M_trnahis_c" name="tRNA(His)" boundaryCondition="false" compartment="Internal_Species"/>
<species id="M_trnaile_c" name="tRNA(Ile)" boundaryCondition="false" compartment="Internal_Species"/>
<species id="M_trnaleu_c" name="tRNA(Leu)" boundaryCondition="false" compartment="Internal_Species"/>
<species id="M_trnalys_c" name="tRNA(Lys)" boundaryCondition="false" compartment="Internal_Species"/>
<species id="M_trnamet_c" name="tRNA(Met)" boundaryCondition="false" compartment="Internal_Species"/>
<species id="M_trnaphe_c" name="tRNA(Phe)" boundaryCondition="false" compartment="Internal_Species"/>
<species id="M_trnapro_c" name="tRNA(Pro)" boundaryCondition="false" compartment="Internal_Species"/>
<species id="M_trnasecys_c" name="tRNA(SeCys)" boundaryCondition="false" compartment="Internal_Species"/>
<species id="M_trnaser_c" name="tRNA(Ser)" boundaryCondition="false" compartment="Internal_Species"/>
<species id="M_trnathr_c" name="tRNA(Thr)" boundaryCondition="false" compartment="Internal_Species"/>
<species id="M_trnatrp_c" name="tRNA(Trp)" boundaryCondition="false" compartment="Internal_Species"/>
<species id="M_trnatyr_c" name="tRNA(Tyr)" boundaryCondition="false" compartment="Internal_Species"/>
<species id="M_trnaval_c" name="tRNA(Val)" boundaryCondition="false" compartment="Internal_Species"/>
<species id="M_trp_DASH_L_c" name="L-Tryptophan" boundaryCondition="false" compartment="Internal_Species"/>
<species id="M_trptrna_c" name="L-Tryptophanyl-tRNA(Trp)" boundaryCondition="false" compartment="Internal_Species"/>
<species id="M_tsul_c" name="Thiosulfate" boundaryCondition="false" compartment="Internal_Species"/>
<species id="M_ttdca_c" name="tetradecanoate(n-C14:0)" boundaryCondition="false" compartment="Internal_Species"/>
<species id="M_ttdcap_c" name="Tetradecanoyl-phosphate(n-C14:0)" boundaryCondition="false" compartment="Internal_Species"/>
<species id="M_ttdcea_c" name="tetradecenoate(n-C14:1)" boundaryCondition="false" compartment="Internal_Species"/>
<species id="M_ttdceap_c" name="Tetradecanoyl-phosphate(n-C14:1)" boundaryCondition="false" compartment="Internal_Species"/>
<species id="M_tungs_c" name="tungstate" boundaryCondition="false" compartment="Internal_Species"/>
<species id="M_tyr_DASH_L_c" name="L-Tyrosine" boundaryCondition="false" compartment="Internal_Species"/>
<species id="M_tyrtrna_c" name="L-Tyrosyl-tRNA(Tyr)" boundaryCondition="false" compartment="Internal_Species"/>
<species id="M_u23ga_c" name="UDP-2,3-bis(3-hydroxytetradecanoyl)glucosamine" boundaryCondition="false" compartment="Internal_Species"/>
<species id="M_u3aga_c" name="UDP-3-O-(3-hydroxytetradecanoyl)-N-acetylglucosamine" boundaryCondition="false" compartment="Internal_Species"/>
<species id="M_u3hga_c" name="UDP-3-O-(3-hydroxytetradecanoyl)-D-glucosamine" boundaryCondition="false" compartment="Internal_Species"/>
<species id="M_uLa4fn_c" name="undecaprenylphosphate-4-amino-4-formyl-L-arabinose" boundaryCondition="false" compartment="Internal_Species"/>
<species id="M_uLa4n_c" name="undecaprenylphosphate-4-amino-4-deoxy-L-arabinose" boundaryCondition="false" compartment="Internal_Species"/>
<species id="M_uaagmda_c" name="Undecaprenyl-diphospho-N-acetylmuramoyl-(N-acetylglucosamine)-L-ala-D-glu-meso-2,6-diaminopimeloyl-D-ala-D-ala" boundaryCondition="false" compartment="Internal_Species"/>
<species id="M_uaccg_c" name="UDP-N-acetyl-3-O-(1-carboxyvinyl)-D-glucosamine" boundaryCondition="false" compartment="Internal_Species"/>
<species id="M_uacgam_c" name="UDP-N-acetyl-D-glucosamine" boundaryCondition="false" compartment="Internal_Species"/>
<species id="M_uacmam_c" name="UDP-N-acetyl-D-mannosamine" boundaryCondition="false" compartment="Internal_Species"/>
<species id="M_uacmamu_c" name="UDP-N-acetyl-D-mannosaminouronate" boundaryCondition="false" compartment="Internal_Species"/>
<species id="M_uagmda_c" name="Undecaprenyl-diphospho-N-acetylmuramoyl-L-alanyl-D-glutamyl-meso-2,6-diaminopimeloyl-D-alanyl-D-alanine" boundaryCondition="false" compartment="Internal_Species"/>
<species id="M_uama_c" name="UDP-N-acetylmuramoyl-L-alanine" boundaryCondition="false" compartment="Internal_Species"/>
<species id="M_uamag_c" name="UDP-N-acetylmuramoyl-L-alanyl-D-glutamate" boundaryCondition="false" compartment="Internal_Species"/>
<species id="M_uamr_c" name="UDP-N-acetylmuramate" boundaryCondition="false" compartment="Internal_Species"/>
<species id="M_udcpdp_c" name="Undecaprenyldiphosphate" boundaryCondition="false" compartment="Internal_Species"/>
<species id="M_udcpp_c" name="Undecaprenylphosphate" boundaryCondition="false" compartment="Internal_Species"/>
<species id="M_udp_c" name="UDP" boundaryCondition="false" compartment="Internal_Species"/>
<species id="M_udpLa4fn_c" name="uridine5##-diphospho-{beta}-4-deoxy-4-formamido-L-arabinose" boundaryCondition="false" compartment="Internal_Species"/>
<species id="M_udpLa4n_c" name="uridine5##-diphospho-{beta}-4-deoxy-4-amino-L-arabinose" boundaryCondition="false" compartment="Internal_Species"/>
<species id="M_udpLa4o_c" name="UDP-4-keto-pyranose" boundaryCondition="false" compartment="Internal_Species"/>
<species id="M_udpg_c" name="UDPglucose" boundaryCondition="false" compartment="Internal_Species"/>
<species id="M_udpgal_c" name="UDPgalactose" boundaryCondition="false" compartment="Internal_Species"/>
<species id="M_udpgalfur_c" name="UDP-D-galacto-1,4-furanose" boundaryCondition="false" compartment="Internal_Species"/>
<species id="M_udpglcur_c" name="UDP-D-glucuronate" boundaryCondition="false" compartment="Internal_Species"/>
<species id="M_ugmd_c" name="UDP-N-acetylmuramoyl-L-alanyl-D-gamma-glutamyl-meso-2,6-diaminopimelate" boundaryCondition="false" compartment="Internal_Species"/>
<species id="M_ugmda_c" name="UDP-N-acetylmuramoyl-L-alanyl-D-glutamyl-meso-2,6-diaminopimeloyl-D-alanyl-D-alanine" boundaryCondition="false" compartment="Internal_Species"/>
<species id="M_um4p_c" name="UDP-N-acetylmuramoyl-L-alanyl-D-gamma-glutamyl-meso-2,6-diaminopimelate-D-alanine" boundaryCondition="false" compartment="Internal_Species"/>
<species id="M_ump_c" name="UMP" boundaryCondition="false" compartment="Internal_Species"/>
<species id="M_unaga_c" name="UndecaprenyldiphosphoN-acetyl-glucosamine" boundaryCondition="false" compartment="Internal_Species"/>
<species id="M_unagamu_c" name="Undecaprenyl-diphospho-N-acetylglucosamine-N-acetylmannosaminuronate" boundaryCondition="false" compartment="Internal_Species"/>
<species id="M_unagamuf_c" name="Undecaprenyl-diphosphoN-acetylglucosamine-N-acetylmannosaminuronate-N-acetamido-4,6-dideoxy-D-galactose" boundaryCondition="false" compartment="Internal_Species"/>
<species id="M_uppg3_c" name="UroporphyrinogenIII" boundaryCondition="false" compartment="Internal_Species"/>
<species id="M_ura_c" name="Uracil" boundaryCondition="false" compartment="Internal_Species"/>
<species id="M_uracp_c" name="Ureidoacrylateperacid" boundaryCondition="false" compartment="Internal_Species"/>
<species id="M_urate_c" name="Urate" boundaryCondition="false" compartment="Internal_Species"/>
<species id="M_urdglyc_c" name="(-)-Ureidoglycolate" boundaryCondition="false" compartment="Internal_Species"/>
<species id="M_urea_c" name="Urea" boundaryCondition="false" compartment="Internal_Species"/>
<species id="M_uri_c" name="Uridine" boundaryCondition="false" compartment="Internal_Species"/>
<species id="M_utp_c" name="UTP" boundaryCondition="false" compartment="Internal_Species"/>
<species id="M_val_DASH_L_c" name="L-Valine" boundaryCondition="false" compartment="Internal_Species"/>
<species id="M_valtrna_c" name="L-Valyl-tRNA(Val)" boundaryCondition="false" compartment="Internal_Species"/>
<species id="M_wco_c" name="tungstenbindingcofactor" boundaryCondition="false" compartment="Internal_Species"/>
<species id="M_xan_c" name="Xanthine" boundaryCondition="false" compartment="Internal_Species"/>
<species id="M_xdp_c" name="XDP" boundaryCondition="false" compartment="Internal_Species"/>
<species id="M_xmp_c" name="Xanthosine5#-phosphate" boundaryCondition="false" compartment="Internal_Species"/>
<species id="M_xtp_c" name="XTP" boundaryCondition="false" compartment="Internal_Species"/>
<species id="M_xtsn_c" name="Xanthosine" boundaryCondition="false" compartment="Internal_Species"/>
<species id="M_xu5p_DASH_D_c" name="D-Xylulose5-phosphate" boundaryCondition="false" compartment="Internal_Species"/>
<species id="M_xu5p_DASH_L_c" name="L-Xylulose5-phosphate" boundaryCondition="false" compartment="Internal_Species"/>
<species id="M_xyl_DASH_D_c" name="D-Xylose" boundaryCondition="false" compartment="Internal_Species"/>
<species id="M_xylu_DASH_D_c" name="D-Xylulose" boundaryCondition="false" compartment="Internal_Species"/>
<species id="M_xylu_DASH_L_c" name="L-Xylulose" boundaryCondition="false" compartment="Internal_Species"/>
<species id="M_zn2_c" name="Zinc" boundaryCondition="false" compartment="Internal_Species"/>
<species id="M_12ppd_DASH_R_e" name="(R)-Propane-1,2-diol" boundaryCondition="false" compartment="Internal_Species"/>
<species id="M_12ppd_DASH_S_e" name="(S)-Propane-1,2-diol" boundaryCondition="false" compartment="Internal_Species"/>
<species id="M_14glucan_e" name="1,4-alpha-D-glucan" boundaryCondition="false" compartment="Internal_Species"/>
<species id="M_15dap_e" name="1,5-Diaminopentane" boundaryCondition="false" compartment="Internal_Species"/>
<species id="M_23camp_e" name="2#,3#-CyclicAMP" boundaryCondition="false" compartment="Internal_Species"/>
<species id="M_23ccmp_e" name="2#,3#-CyclicCMP" boundaryCondition="false" compartment="Internal_Species"/>
<species id="M_23cgmp_e" name="2#,3#-CyclicGMP" boundaryCondition="false" compartment="Internal_Species"/>
<species id="M_23cump_e" name="2#,3#-CyclicUMP" boundaryCondition="false" compartment="Internal_Species"/>
<species id="M_23dappa_e" name="2,3-diaminopropionate" boundaryCondition="false" compartment="Internal_Species"/>
<species id="M_26dap_DASH_M_e" name="meso-2,6-Diaminoheptanedioate" boundaryCondition="false" compartment="Internal_Species"/>
<species id="M_2ddglcn_e" name="2-Dehydro-3-deoxy-D-gluconate" boundaryCondition="false" compartment="Internal_Species"/>
<species id="M_34dhpac_e" name="3,4-Dihydroxyphenylacetaldehyde" boundaryCondition="false" compartment="Internal_Species"/>
<species id="M_3amp_e" name="3#-AMP" boundaryCondition="false" compartment="Internal_Species"/>
<species id="M_3cmp_e" name="3#-cmp" boundaryCondition="false" compartment="Internal_Species"/>
<species id="M_3gmp_e" name="3#-GMP" boundaryCondition="false" compartment="Internal_Species"/>
<species id="M_3hcinnm_e" name="3-hydroxycinnamicacid" boundaryCondition="false" compartment="Internal_Species"/>
<species id="M_3hpp_e" name="3-Hydroxypropanoate" boundaryCondition="false" compartment="Internal_Species"/>
<species id="M_3hpppn_e" name="3-(3-hydroxy-phenyl)propionate" boundaryCondition="false" compartment="Internal_Species"/>
<species id="M_3ump_e" name="3#-UMP" boundaryCondition="false" compartment="Internal_Species"/>
<species id="M_4abut_e" name="4-Aminobutanoate" boundaryCondition="false" compartment="Internal_Species"/>
<species id="M_4hoxpacd_e" name="4-Hydroxyphenylacetaldehyde" boundaryCondition="false" compartment="Internal_Species"/>
<species id="M_5dglcn_e" name="5-Dehydro-D-gluconate" boundaryCondition="false" compartment="Internal_Species"/>
<species id="M_5mtr_e" name="5-Methylthio-D-ribose" boundaryCondition="false" compartment="Internal_Species"/>
<species id="M_LalaDglu_e" name="L-alanine-D-glutamate" boundaryCondition="false" compartment="Internal_Species"/>
<species id="M_LalaDgluMdap_e" name="L-alanine-D-glutamate-meso-2,6-diaminoheptanedioate" boundaryCondition="false" compartment="Internal_Species"/>
<species id="M_LalaDgluMdapDala_e" name="L-alanine-D-glutamate-meso-2,6-diaminoheptanedioate-D-alanine" boundaryCondition="false" compartment="Internal_Species"/>
<species id="M_LalaLglu_e" name="L-alanine-L-glutamate" boundaryCondition="false" compartment="Internal_Species"/>
<species id="M_ac_e" name="Acetate" boundaryCondition="false" compartment="Internal_Species"/>
<species id="M_acac_e" name="Acetoacetate" boundaryCondition="false" compartment="Internal_Species"/>
<species id="M_acald_e" name="Acetaldehyde" boundaryCondition="false" compartment="Internal_Species"/>
<species id="M_acgal_e" name="N-Acetyl-D-galactosamine" boundaryCondition="false" compartment="Internal_Species"/>
<species id="M_acgal1p_e" name="N-Acetyl-D-galactosamine1-phosphate" boundaryCondition="false" compartment="Internal_Species"/>
<species id="M_acgam_e" name="N-Acetyl-D-glucosamine" boundaryCondition="false" compartment="Internal_Species"/>
<species id="M_acgam1p_e" name="N-Acetyl-D-glucosamine1-phosphate" boundaryCondition="false" compartment="Internal_Species"/>
<species id="M_acmana_e" name="N-Acetyl-D-mannosamine" boundaryCondition="false" compartment="Internal_Species"/>
<species id="M_acmum_e" name="N-Acetylmuramate" boundaryCondition="false" compartment="Internal_Species"/>
<species id="M_acnam_e" name="N-Acetylneuraminate" boundaryCondition="false" compartment="Internal_Species"/>
<species id="M_acolipa_e" name="4-Amino-4-deoxy-L-arabinosemodifiedcoreoligosaccharidelipidA" boundaryCondition="false" compartment="Internal_Species"/>
<species id="M_acser_e" name="O-Acetyl-L-serine" boundaryCondition="false" compartment="Internal_Species"/>
<species id="M_ade_e" name="Adenine" boundaryCondition="false" compartment="Internal_Species"/>
<species id="M_adn_e" name="Adenosine" boundaryCondition="false" compartment="Internal_Species"/>
<species id="M_adocbl_e" name="Adenosylcobalamin" boundaryCondition="false" compartment="Internal_Species"/>
<species id="M_ag_e" name="silver" boundaryCondition="false" compartment="Internal_Species"/>
<species id="M_agm_e" name="Agmatine" boundaryCondition="false" compartment="Internal_Species"/>
<species id="M_akg_e" name="2-Oxoglutarate" boundaryCondition="false" compartment="Internal_Species"/>
<species id="M_ala_DASH_B_e" name="beta-Alanine" boundaryCondition="false" compartment="Internal_Species"/>
<species id="M_ala_DASH_D_e" name="D-Alanine" boundaryCondition="false" compartment="Internal_Species"/>
<species id="M_ala_DASH_L_e" name="L-Alanine" boundaryCondition="false" compartment="Internal_Species"/>
<species id="M_alaala_e" name="D-Alanyl-D-alanine" boundaryCondition="false" compartment="Internal_Species"/>
<species id="M_all_DASH_D_e" name="D-Allose" boundaryCondition="false" compartment="Internal_Species"/>
<species id="M_alltn_e" name="Allantoin" boundaryCondition="false" compartment="Internal_Species"/>
<species id="M_amp_e" name="AMP" boundaryCondition="false" compartment="Internal_Species"/>
<species id="M_anhgm_e" name="N-Acetyl-D-glucosamine(anhydrous)N-Acetylmuramicacid" boundaryCondition="false" compartment="Internal_Species"/>
<species id="M_arab_DASH_L_e" name="L-Arabinose" boundaryCondition="false" compartment="Internal_Species"/>
<species id="M_arbt_e" name="Arbutin" boundaryCondition="false" compartment="Internal_Species"/>
<species id="M_arbtn_e" name="aerobactinminusFe3" boundaryCondition="false" compartment="Internal_Species"/>
<species id="M_arbtn_DASH_fe3_e" name="Aerobactin" boundaryCondition="false" compartment="Internal_Species"/>
<species id="M_arg_DASH_L_e" name="L-Arginine" boundaryCondition="false" compartment="Internal_Species"/>
<species id="M_ascb_DASH_L_e" name="L-Ascorbate" boundaryCondition="false" compartment="Internal_Species"/>
<species id="M_asn_DASH_L_e" name="L-Asparagine" boundaryCondition="false" compartment="Internal_Species"/>
<species id="M_aso3_e" name="arsenite" boundaryCondition="false" compartment="Internal_Species"/>
<species id="M_asp_DASH_L_e" name="L-Aspartate" boundaryCondition="false" compartment="Internal_Species"/>
<species id="M_btn_e" name="Biotin" boundaryCondition="false" compartment="Internal_Species"/>
<species id="M_but_e" name="Butyrate(n-C4:0)" boundaryCondition="false" compartment="Internal_Species"/>
<species id="M_butso3_e" name="butanesulfonate" boundaryCondition="false" compartment="Internal_Species"/>
<species id="M_ca2_e" name="Calcium" boundaryCondition="false" compartment="Internal_Species"/>
<species id="M_cbi_e" name="Cobinamide" boundaryCondition="false" compartment="Internal_Species"/>
<species id="M_cbl1_e" name="Cob(I)alamin" boundaryCondition="false" compartment="Internal_Species"/>
<species id="M_cd2_e" name="Cadmium" boundaryCondition="false" compartment="Internal_Species"/>
<species id="M_cgly_e" name="Cys-Gly" boundaryCondition="false" compartment="Internal_Species"/>
<species id="M_chol_e" name="Choline" boundaryCondition="false" compartment="Internal_Species"/>
<species id="M_chtbs_e" name="N,N#-diacetylchitobiose" boundaryCondition="false" compartment="Internal_Species"/>
<species id="M_cit_e" name="Citrate" boundaryCondition="false" compartment="Internal_Species"/>
<species id="M_cl_e" name="Chloride" boundaryCondition="false" compartment="Internal_Species"/>
<species id="M_cm_e" name="Chloramphenicol" boundaryCondition="false" compartment="Internal_Species"/>
<species id="M_cmp_e" name="CMP" boundaryCondition="false" compartment="Internal_Species"/>
<species id="M_co2_e" name="CO2" boundaryCondition="false" compartment="Internal_Species"/>
<species id="M_cobalt2_e" name="Co2+" boundaryCondition="false" compartment="Internal_Species"/>
<species id="M_colipa_e" name="coreoligosaccharidelipidA" boundaryCondition="false" compartment="Internal_Species"/>
<species id="M_colipap_e" name="coreoligosaccharidelipidAdiphosphate" boundaryCondition="false" compartment="Internal_Species"/>
<species id="M_cpgn_e" name="coprogen" boundaryCondition="false" compartment="Internal_Species"/>
<species id="M_cpgn_DASH_un_e" name="coprogenunloaded(noFe(III))" boundaryCondition="false" compartment="Internal_Species"/>
<species id="M_crn_e" name="L-Carnitine" boundaryCondition="false" compartment="Internal_Species"/>
<species id="M_crn_DASH_D_e" name="D-Carnitine" boundaryCondition="false" compartment="Internal_Species"/>
<species id="M_csn_e" name="Cytosine" boundaryCondition="false" compartment="Internal_Species"/>
<species id="M_cu_e" name="Cu+" boundaryCondition="false" compartment="Internal_Species"/>
<species id="M_cu2_e" name="Cu2+" boundaryCondition="false" compartment="Internal_Species"/>
<species id="M_cyan_e" name="Hydrogencyanide" boundaryCondition="false" compartment="Internal_Species"/>
<species id="M_cynt_e" name="Cyanate" boundaryCondition="false" compartment="Internal_Species"/>
<species id="M_cys_DASH_D_e" name="D-Cysteine" boundaryCondition="false" compartment="Internal_Species"/>
<species id="M_cys_DASH_L_e" name="L-Cysteine" boundaryCondition="false" compartment="Internal_Species"/>
<species id="M_cytd_e" name="Cytidine" boundaryCondition="false" compartment="Internal_Species"/>
<species id="M_dad_DASH_2_e" name="Deoxyadenosine" boundaryCondition="false" compartment="Internal_Species"/>
<species id="M_damp_e" name="dAMP" boundaryCondition="false" compartment="Internal_Species"/>
<species id="M_dca_e" name="Decanoate(n-C10:0)" boundaryCondition="false" compartment="Internal_Species"/>
<species id="M_dcmp_e" name="dCMP" boundaryCondition="false" compartment="Internal_Species"/>
<species id="M_dcyt_e" name="Deoxycytidine" boundaryCondition="false" compartment="Internal_Species"/>
<species id="M_ddca_e" name="Dodecanoate(n-C12:0)" boundaryCondition="false" compartment="Internal_Species"/>
<species id="M_dgmp_e" name="dGMP" boundaryCondition="false" compartment="Internal_Species"/>
<species id="M_dgsn_e" name="Deoxyguanosine" boundaryCondition="false" compartment="Internal_Species"/>
<species id="M_dha_e" name="Dihydroxyacetone" boundaryCondition="false" compartment="Internal_Species"/>
<species id="M_dimp_e" name="dIMP" boundaryCondition="false" compartment="Internal_Species"/>
<species id="M_din_e" name="Deoxyinosine" boundaryCondition="false" compartment="Internal_Species"/>
<species id="M_dms_e" name="Dimethylsulfide" boundaryCondition="false" compartment="Internal_Species"/>
<species id="M_dmso_e" name="Dimethylsulfoxide" boundaryCondition="false" compartment="Internal_Species"/>
<species id="M_dopa_e" name="Dopamine" boundaryCondition="false" compartment="Internal_Species"/>
<species id="M_doxrbcn_e" name="doxorubicin" boundaryCondition="false" compartment="Internal_Species"/>
<species id="M_dtmp_e" name="dTMP" boundaryCondition="false" compartment="Internal_Species"/>
<species id="M_dump_e" name="dUMP" boundaryCondition="false" compartment="Internal_Species"/>
<species id="M_duri_e" name="Deoxyuridine" boundaryCondition="false" compartment="Internal_Species"/>
<species id="M_eca4colipa_e" name="(enterobacterialcommonantigen)x4coreoligosaccharidelipidA" boundaryCondition="false" compartment="Internal_Species"/>
<species id="M_enlipa_e" name="phosphoethanolamineKDO(2)-lipid(A)" boundaryCondition="false" compartment="Internal_Species"/>
<species id="M_enter_e" name="Enterochelin" boundaryCondition="false" compartment="Internal_Species"/>
<species id="M_etha_e" name="Ethanolamine" boundaryCondition="false" compartment="Internal_Species"/>
<species id="M_ethso3_e" name="ethanesulfonate" boundaryCondition="false" compartment="Internal_Species"/>
<species id="M_etoh_e" name="Ethanol" boundaryCondition="false" compartment="Internal_Species"/>
<species id="M_f6p_e" name="D-Fructose6-phosphate" boundaryCondition="false" compartment="Internal_Species"/>
<species id="M_fald_e" name="Formaldehyde" boundaryCondition="false" compartment="Internal_Species"/>
<species id="M_fe2_e" name="Fe2+" boundaryCondition="false" compartment="Internal_Species"/>
<species id="M_fe3_e" name="Fe3+" boundaryCondition="false" compartment="Internal_Species"/>
<species id="M_fe3dcit_e" name="Fe(III)dicitrate" boundaryCondition="false" compartment="Internal_Species"/>
<species id="M_fe3dhbzs_e" name="ferric2,3-dihydroxybenzoylserine" boundaryCondition="false" compartment="Internal_Species"/>
<species id="M_fe3hox_e" name="Fe(III)hydroxamate" boundaryCondition="false" compartment="Internal_Species"/>
<species id="M_fe3hox_DASH_un_e" name="Fe(III)hydoxamate,unloaded" boundaryCondition="false" compartment="Internal_Species"/>
<species id="M_fecrm_e" name="Ferrichrome" boundaryCondition="false" compartment="Internal_Species"/>
<species id="M_fecrm_DASH_un_e" name="FerrichromeminusFe(III)" boundaryCondition="false" compartment="Internal_Species"/>
<species id="M_feenter_e" name="Fe-enterobactin" boundaryCondition="false" compartment="Internal_Species"/>
<species id="M_feoxam_e" name="ferroxamine" boundaryCondition="false" compartment="Internal_Species"/>
<species id="M_feoxam_DASH_un_e" name="ferroxamineminusFe(3)" boundaryCondition="false" compartment="Internal_Species"/>
<species id="M_for_e" name="Formate" boundaryCondition="false" compartment="Internal_Species"/>
<species id="M_fru_e" name="D-Fructose" boundaryCondition="false" compartment="Internal_Species"/>
<species id="M_frulys_e" name="fructoselysine" boundaryCondition="false" compartment="Internal_Species"/>
<species id="M_fruur_e" name="D-Fructuronate" boundaryCondition="false" compartment="Internal_Species"/>
<species id="M_fuc_DASH_L_e" name="L-Fucose" boundaryCondition="false" compartment="Internal_Species"/>
<species id="M_fum_e" name="Fumarate" boundaryCondition="false" compartment="Internal_Species"/>
<species id="M_fusa_e" name="fusidicacid" boundaryCondition="false" compartment="Internal_Species"/>
<species id="M_g1p_e" name="D-Glucose1-phosphate" boundaryCondition="false" compartment="Internal_Species"/>
<species id="M_g3pc_e" name="sn-Glycero-3-phosphocholine" boundaryCondition="false" compartment="Internal_Species"/>
<species id="M_g3pe_e" name="sn-Glycero-3-phosphoethanolamine" boundaryCondition="false" compartment="Internal_Species"/>
<species id="M_g3pg_e" name="Glycerophosphoglycerol" boundaryCondition="false" compartment="Internal_Species"/>
<species id="M_g3pi_e" name="sn-Glycero-3-phospho-1-inositol" boundaryCondition="false" compartment="Internal_Species"/>
<species id="M_g3ps_e" name="Glycerophosphoserine" boundaryCondition="false" compartment="Internal_Species"/>
<species id="M_g6p_e" name="D-Glucose6-phosphate" boundaryCondition="false" compartment="Internal_Species"/>
<species id="M_gal_e" name="D-Galactose" boundaryCondition="false" compartment="Internal_Species"/>
<species id="M_gal_DASH_bD_e" name="betaD-Galactose" boundaryCondition="false" compartment="Internal_Species"/>
<species id="M_gal1p_e" name="alpha-D-Galactose1-phosphate" boundaryCondition="false" compartment="Internal_Species"/>
<species id="M_galct_DASH_D_e" name="D-Galactarate" boundaryCondition="false" compartment="Internal_Species"/>
<species id="M_galctn_DASH_D_e" name="D-Galactonate" boundaryCondition="false" compartment="Internal_Species"/>
<species id="M_galctn_DASH_L_e" name="L-Galactonate" boundaryCondition="false" compartment="Internal_Species"/>
<species id="M_galt_e" name="Galactitol" boundaryCondition="false" compartment="Internal_Species"/>
<species id="M_galur_e" name="D-Galacturonate" boundaryCondition="false" compartment="Internal_Species"/>
<species id="M_gam_e" name="D-Glucosamine" boundaryCondition="false" compartment="Internal_Species"/>
<species id="M_gam6p_e" name="D-Glucosamine6-phosphate" boundaryCondition="false" compartment="Internal_Species"/>
<species id="M_gbbtn_e" name="gamma-butyrobetaine" boundaryCondition="false" compartment="Internal_Species"/>
<species id="M_gdp_e" name="GDP" boundaryCondition="false" compartment="Internal_Species"/>
<species id="M_glc_DASH_D_e" name="D-Glucose" boundaryCondition="false" compartment="Internal_Species"/>
<species id="M_glcn_e" name="D-Gluconate" boundaryCondition="false" compartment="Internal_Species"/>
<species id="M_glcr_e" name="D-Glucarate" boundaryCondition="false" compartment="Internal_Species"/>
<species id="M_glcur_e" name="D-Glucuronate" boundaryCondition="false" compartment="Internal_Species"/>
<species id="M_glcur1p_e" name="D-Glucuronate1-phosphate" boundaryCondition="false" compartment="Internal_Species"/>
<species id="M_gln_DASH_L_e" name="L-Glutamine" boundaryCondition="false" compartment="Internal_Species"/>
<species id="M_glu_DASH_L_e" name="L-Glutamate" boundaryCondition="false" compartment="Internal_Species"/>
<species id="M_gly_e" name="Glycine" boundaryCondition="false" compartment="Internal_Species"/>
<species id="M_glyald_e" name="D-Glyceraldehyde" boundaryCondition="false" compartment="Internal_Species"/>
<species id="M_glyb_e" name="Glycinebetaine" boundaryCondition="false" compartment="Internal_Species"/>
<species id="M_glyc_e" name="Glycerol" boundaryCondition="false" compartment="Internal_Species"/>
<species id="M_glyc_DASH_R_e" name="(R)-Glycerate" boundaryCondition="false" compartment="Internal_Species"/>
<species id="M_glyc2p_e" name="Glycerol2-phosphate" boundaryCondition="false" compartment="Internal_Species"/>
<species id="M_glyc3p_e" name="Glycerol3-phosphate" boundaryCondition="false" compartment="Internal_Species"/>
<species id="M_glyclt_e" name="Glycolate" boundaryCondition="false" compartment="Internal_Species"/>
<species id="M_gmp_e" name="GMP" boundaryCondition="false" compartment="Internal_Species"/>
<species id="M_gsn_e" name="Guanosine" boundaryCondition="false" compartment="Internal_Species"/>
<species id="M_gthox_e" name="Oxidizedglutathione" boundaryCondition="false" compartment="Internal_Species"/>
<species id="M_gthrd_e" name="Reducedglutathione" boundaryCondition="false" compartment="Internal_Species"/>
<species id="M_gtp_e" name="GTP" boundaryCondition="false" compartment="Internal_Species"/>
<species id="M_gua_e" name="Guanine" boundaryCondition="false" compartment="Internal_Species"/>
<species id="M_h_e" name="H+" boundaryCondition="false" compartment="Internal_Species"/>
<species id="M_h2_e" name="H2" boundaryCondition="false" compartment="Internal_Species"/>
<species id="M_h2o_e" name="H2O" boundaryCondition="false" compartment="Internal_Species"/>
<species id="M_h2o2_e" name="Hydrogenperoxide" boundaryCondition="false" compartment="Internal_Species"/>
<species id="M_h2s_e" name="Hydrogensulfide" boundaryCondition="false" compartment="Internal_Species"/>
<species id="M_hacolipa_e" name="hepta-acylatedcoreoligosaccharidelipidA(E.coli)" boundaryCondition="false" compartment="Internal_Species"/>
<species id="M_halipa_e" name="hepta-acylatedKDO(2)-lipid(A)" boundaryCondition="false" compartment="Internal_Species"/>
<species id="M_hdca_e" name="Hexadecanoate(n-C16:0)" boundaryCondition="false" compartment="Internal_Species"/>
<species id="M_hdcea_e" name="Hexadecenoate(n-C16:1)" boundaryCondition="false" compartment="Internal_Species"/>
<species id="M_hg2_e" name="Hg2+" boundaryCondition="false" compartment="Internal_Species"/>
<species id="M_his_DASH_L_e" name="L-Histidine" boundaryCondition="false" compartment="Internal_Species"/>
<species id="M_hom_DASH_L_e" name="L-Homoserine" boundaryCondition="false" compartment="Internal_Species"/>
<species id="M_hxa_e" name="Hexanoate(n-C6:0)" boundaryCondition="false" compartment="Internal_Species"/>
<species id="M_hxan_e" name="Hypoxanthine" boundaryCondition="false" compartment="Internal_Species"/>
<species id="M_idon_DASH_L_e" name="L-Idonate" boundaryCondition="false" compartment="Internal_Species"/>
<species id="M_ile_DASH_L_e" name="L-Isoleucine" boundaryCondition="false" compartment="Internal_Species"/>
<species id="M_imp_e" name="IMP" boundaryCondition="false" compartment="Internal_Species"/>
<species id="M_indole_e" name="Indole" boundaryCondition="false" compartment="Internal_Species"/>
<species id="M_inost_e" name="myo-Inositol" boundaryCondition="false" compartment="Internal_Species"/>
<species id="M_ins_e" name="Inosine" boundaryCondition="false" compartment="Internal_Species"/>
<species id="M_isetac_e" name="Isethionicacid" boundaryCondition="false" compartment="Internal_Species"/>
<species id="M_k_e" name="potassium" boundaryCondition="false" compartment="Internal_Species"/>
<species id="M_kdo2lipid4_e" name="KDO(2)-lipidIV(A)" boundaryCondition="false" compartment="Internal_Species"/>
<species id="M_lac_DASH_D_e" name="D-Lactate" boundaryCondition="false" compartment="Internal_Species"/>
<species id="M_lac_DASH_L_e" name="L-Lactate" boundaryCondition="false" compartment="Internal_Species"/>
<species id="M_lcts_e" name="Lactose" boundaryCondition="false" compartment="Internal_Species"/>
<species id="M_leu_DASH_L_e" name="L-Leucine" boundaryCondition="false" compartment="Internal_Species"/>
<species id="M_lipa_e" name="KDO(2)-lipid(A)" boundaryCondition="false" compartment="Internal_Species"/>
<species id="M_lipa_cold_e" name="coldadaptedKDO(2)-lipid(A)" boundaryCondition="false" compartment="Internal_Species"/>
<species id="M_lipoate_e" name="Lipoate" boundaryCondition="false" compartment="Internal_Species"/>
<species id="M_lys_DASH_L_e" name="L-Lysine" boundaryCondition="false" compartment="Internal_Species"/>
<species id="M_lyx_DASH_L_e" name="L-Lyxose" boundaryCondition="false" compartment="Internal_Species"/>
<species id="M_mal_DASH_D_e" name="D-Malate" boundaryCondition="false" compartment="Internal_Species"/>
<species id="M_mal_DASH_L_e" name="L-Malate" boundaryCondition="false" compartment="Internal_Species"/>
<species id="M_malt_e" name="Maltose" boundaryCondition="false" compartment="Internal_Species"/>
<species id="M_malthx_e" name="Maltohexaose" boundaryCondition="false" compartment="Internal_Species"/>
<species id="M_maltpt_e" name="Maltopentaose" boundaryCondition="false" compartment="Internal_Species"/>
<species id="M_malttr_e" name="Maltotriose" boundaryCondition="false" compartment="Internal_Species"/>
<species id="M_maltttr_e" name="Maltotetraose" boundaryCondition="false" compartment="Internal_Species"/>
<species id="M_man_e" name="D-Mannose" boundaryCondition="false" compartment="Internal_Species"/>
<species id="M_man6p_e" name="D-Mannose6-phosphate" boundaryCondition="false" compartment="Internal_Species"/>
<species id="M_manglyc_e" name="2(alpha-D-Mannosyl)-D-glycerate" boundaryCondition="false" compartment="Internal_Species"/>
<species id="M_melib_e" name="Melibiose" boundaryCondition="false" compartment="Internal_Species"/>
<species id="M_meoh_e" name="Methanol" boundaryCondition="false" compartment="Internal_Species"/>
<species id="M_met_DASH_D_e" name="D-Methionine" boundaryCondition="false" compartment="Internal_Species"/>
<species id="M_met_DASH_L_e" name="L-Methionine" boundaryCondition="false" compartment="Internal_Species"/>
<species id="M_metsox_DASH_R_DASH_L_e" name="L-methionine-R-sulfoxide" boundaryCondition="false" compartment="Internal_Species"/>
<species id="M_metsox_DASH_S_DASH_L_e" name="L-MethionineSulfoxide" boundaryCondition="false" compartment="Internal_Species"/>
<species id="M_mg2_e" name="magnesium" boundaryCondition="false" compartment="Internal_Species"/>
<species id="M_mincyc_e" name="minocycline" boundaryCondition="false" compartment="Internal_Species"/>
<species id="M_minohp_e" name="myo-Inositolhexakisphosphate" boundaryCondition="false" compartment="Internal_Species"/>
<species id="M_mmet_e" name="S-Methyl-L-methionine" boundaryCondition="false" compartment="Internal_Species"/>
<species id="M_mn2_e" name="Mn2+" boundaryCondition="false" compartment="Internal_Species"/>
<species id="M_mnl_e" name="D-Mannitol" boundaryCondition="false" compartment="Internal_Species"/>
<species id="M_mobd_e" name="Molybdate" boundaryCondition="false" compartment="Internal_Species"/>
<species id="M_mso3_e" name="methanesulfonate" boundaryCondition="false" compartment="Internal_Species"/>
<species id="M_n2o_e" name="Nitrousoxide" boundaryCondition="false" compartment="Internal_Species"/>
<species id="M_na1_e" name="Sodium" boundaryCondition="false" compartment="Internal_Species"/>
<species id="M_nac_e" name="Nicotinate" boundaryCondition="false" compartment="Internal_Species"/>
<species id="M_nh4_e" name="Ammonium" boundaryCondition="false" compartment="Internal_Species"/>
<species id="M_ni2_e" name="nickel" boundaryCondition="false" compartment="Internal_Species"/>
<species id="M_nmn_e" name="NMN" boundaryCondition="false" compartment="Internal_Species"/>
<species id="M_no_e" name="Nitricoxide" boundaryCondition="false" compartment="Internal_Species"/>
<species id="M_no2_e" name="Nitrite" boundaryCondition="false" compartment="Internal_Species"/>
<species id="M_no3_e" name="Nitrate" boundaryCondition="false" compartment="Internal_Species"/>
<species id="M_novbcn_e" name="novobiocin" boundaryCondition="false" compartment="Internal_Species"/>
<species id="M_o16a4colipa_e" name="(O16antigen)x4coreoligosaccharidelipidA" boundaryCondition="false" compartment="Internal_Species"/>
<species id="M_o2_e" name="O2" boundaryCondition="false" compartment="Internal_Species"/>
<species id="M_o2s_e" name="Superoxideanion" boundaryCondition="false" compartment="Internal_Species"/>
<species id="M_ocdca_e" name="octadecanoate(n-C18:0)" boundaryCondition="false" compartment="Internal_Species"/>
<species id="M_ocdcea_e" name="octadecenoate(n-C18:1)" boundaryCondition="false" compartment="Internal_Species"/>
<species id="M_octa_e" name="octanoate(n-C8:0)" boundaryCondition="false" compartment="Internal_Species"/>
<species id="M_orn_e" name="Ornithine" boundaryCondition="false" compartment="Internal_Species"/>
<species id="M_orot_e" name="Orotate" boundaryCondition="false" compartment="Internal_Species"/>
<species id="M_pacald_e" name="Phenylacetaldehyde" boundaryCondition="false" compartment="Internal_Species"/>
<species id="M_peamn_e" name="Phenethylamine" boundaryCondition="false" compartment="Internal_Species"/>
<species id="M_phe_DASH_L_e" name="L-Phenylalanine" boundaryCondition="false" compartment="Internal_Species"/>
<species id="M_pheme_e" name="Protoheme" boundaryCondition="false" compartment="Internal_Species"/>
<species id="M_pi_e" name="Phosphate" boundaryCondition="false" compartment="Internal_Species"/>
<species id="M_pnto_DASH_R_e" name="(R)-Pantothenate" boundaryCondition="false" compartment="Internal_Species"/>
<species id="M_ppa_e" name="Propionate(n-C3:0)" boundaryCondition="false" compartment="Internal_Species"/>
<species id="M_ppal_e" name="Propanal" boundaryCondition="false" compartment="Internal_Species"/>
<species id="M_pppn_e" name="Phenylpropanoate" boundaryCondition="false" compartment="Internal_Species"/>
<species id="M_ppt_e" name="Phosphonate" boundaryCondition="false" compartment="Internal_Species"/>
<species id="M_pro_DASH_L_e" name="L-Proline" boundaryCondition="false" compartment="Internal_Species"/>
<species id="M_progly_e" name="L-Prolinylglycine" boundaryCondition="false" compartment="Internal_Species"/>
<species id="M_psclys_e" name="psicoselysine" boundaryCondition="false" compartment="Internal_Species"/>
<species id="M_pser_DASH_L_e" name="O-Phospho-L-serine" boundaryCondition="false" compartment="Internal_Species"/>
<species id="M_ptrc_e" name="Putrescine" boundaryCondition="false" compartment="Internal_Species"/>
<species id="M_pydam_e" name="Pyridoxamine" boundaryCondition="false" compartment="Internal_Species"/>
<species id="M_pydx_e" name="Pyridoxal" boundaryCondition="false" compartment="Internal_Species"/>
<species id="M_pydxn_e" name="Pyridoxine" boundaryCondition="false" compartment="Internal_Species"/>
<species id="M_pyr_e" name="Pyruvate" boundaryCondition="false" compartment="Internal_Species"/>
<species id="M_quin_e" name="Quinate" boundaryCondition="false" compartment="Internal_Species"/>
<species id="M_r5p_e" name="alpha-D-Ribose5-phosphate" boundaryCondition="false" compartment="Internal_Species"/>
<species id="M_rfamp_e" name="rifampin" boundaryCondition="false" compartment="Internal_Species"/>
<species id="M_rib_DASH_D_e" name="D-Ribose" boundaryCondition="false" compartment="Internal_Species"/>
<species id="M_rmn_e" name="L-Rhamnose" boundaryCondition="false" compartment="Internal_Species"/>
<species id="M_sbt_DASH_D_e" name="D-Sorbitol" boundaryCondition="false" compartment="Internal_Species"/>
<species id="M_sel_e" name="Selenate" boundaryCondition="false" compartment="Internal_Species"/>
<species id="M_ser_DASH_D_e" name="D-Serine" boundaryCondition="false" compartment="Internal_Species"/>
<species id="M_ser_DASH_L_e" name="L-Serine" boundaryCondition="false" compartment="Internal_Species"/>
<species id="M_skm_e" name="Shikimate" boundaryCondition="false" compartment="Internal_Species"/>
<species id="M_slnt_e" name="selenite" boundaryCondition="false" compartment="Internal_Species"/>
<species id="M_so2_e" name="sulfurdioxide" boundaryCondition="false" compartment="Internal_Species"/>
<species id="M_so3_e" name="Sulfite" boundaryCondition="false" compartment="Internal_Species"/>
<species id="M_so4_e" name="Sulfate" boundaryCondition="false" compartment="Internal_Species"/>
<species id="M_spmd_e" name="Spermidine" boundaryCondition="false" compartment="Internal_Species"/>
<species id="M_succ_e" name="Succinate" boundaryCondition="false" compartment="Internal_Species"/>
<species id="M_sucr_e" name="Sucrose" boundaryCondition="false" compartment="Internal_Species"/>
<species id="M_sulfac_e" name="sulfoacetate" boundaryCondition="false" compartment="Internal_Species"/>
<species id="M_tartr_DASH_D_e" name="D-tartrate" boundaryCondition="false" compartment="Internal_Species"/>
<species id="M_tartr_DASH_L_e" name="L-tartrate" boundaryCondition="false" compartment="Internal_Species"/>
<species id="M_taur_e" name="Taurine" boundaryCondition="false" compartment="Internal_Species"/>
<species id="M_tcynt_e" name="Thiocyanate" boundaryCondition="false" compartment="Internal_Species"/>
<species id="M_thm_e" name="Thiamin" boundaryCondition="false" compartment="Internal_Species"/>
<species id="M_thr_DASH_L_e" name="L-Threonine" boundaryCondition="false" compartment="Internal_Species"/>
<species id="M_thrp_e" name="L-ThreonineO-3-phosphate" boundaryCondition="false" compartment="Internal_Species"/>
<species id="M_thym_e" name="Thymine" boundaryCondition="false" compartment="Internal_Species"/>
<species id="M_thymd_e" name="Thymidine" boundaryCondition="false" compartment="Internal_Species"/>
<species id="M_tma_e" name="trimethylamine" boundaryCondition="false" compartment="Internal_Species"/>
<species id="M_tmao_e" name="TrimethylamineN-oxide" boundaryCondition="false" compartment="Internal_Species"/>
<species id="M_tre_e" name="Trehalose" boundaryCondition="false" compartment="Internal_Species"/>
<species id="M_trp_DASH_L_e" name="L-Tryptophan" boundaryCondition="false" compartment="Internal_Species"/>
<species id="M_tsul_e" name="Thiosulfate" boundaryCondition="false" compartment="Internal_Species"/>
<species id="M_ttdca_e" name="tetradecanoate(n-C14:0)" boundaryCondition="false" compartment="Internal_Species"/>
<species id="M_ttdcea_e" name="tetradecenoate(n-C14:1)" boundaryCondition="false" compartment="Internal_Species"/>
<species id="M_ttrcyc_e" name="tetracycline" boundaryCondition="false" compartment="Internal_Species"/>
<species id="M_tungs_e" name="tungstate" boundaryCondition="false" compartment="Internal_Species"/>
<species id="M_tym_e" name="Tyramine" boundaryCondition="false" compartment="Internal_Species"/>
<species id="M_tyr_DASH_L_e" name="L-Tyrosine" boundaryCondition="false" compartment="Internal_Species"/>
<species id="M_tyrp_e" name="Phosphotyrosine" boundaryCondition="false" compartment="Internal_Species"/>
<species id="M_uacgam_e" name="UDP-N-acetyl-D-glucosamine" boundaryCondition="false" compartment="Internal_Species"/>
<species id="M_udpacgal_e" name="UDP-N-acetyl-D-galactosamine" boundaryCondition="false" compartment="Internal_Species"/>
<species id="M_udpg_e" name="UDPglucose" boundaryCondition="false" compartment="Internal_Species"/>
<species id="M_udpgal_e" name="UDPgalactose" boundaryCondition="false" compartment="Internal_Species"/>
<species id="M_udpglcur_e" name="UDP-D-glucuronate" boundaryCondition="false" compartment="Internal_Species"/>
<species id="M_ump_e" name="UMP" boundaryCondition="false" compartment="Internal_Species"/>
<species id="M_ura_e" name="Uracil" boundaryCondition="false" compartment="Internal_Species"/>
<species id="M_urea_e" name="Urea" boundaryCondition="false" compartment="Internal_Species"/>
<species id="M_uri_e" name="Uridine" boundaryCondition="false" compartment="Internal_Species"/>
<species id="M_val_DASH_L_e" name="L-Valine" boundaryCondition="false" compartment="Internal_Species"/>
<species id="M_xan_e" name="Xanthine" boundaryCondition="false" compartment="Internal_Species"/>
<species id="M_xmp_e" name="Xanthosine5#-phosphate" boundaryCondition="false" compartment="Internal_Species"/>
<species id="M_xtsn_e" name="Xanthosine" boundaryCondition="false" compartment="Internal_Species"/>
<species id="M_xyl_DASH_D_e" name="D-Xylose" boundaryCondition="false" compartment="Internal_Species"/>
<species id="M_xylu_DASH_L_e" name="L-Xylulose" boundaryCondition="false" compartment="Internal_Species"/>
<species id="M_zn2_e" name="Zinc" boundaryCondition="false" compartment="Internal_Species"/>
<species id="M_12dgr120_p" name="1,2-Diacyl-sn-glycerol(didodecanoyl,n-C12:0)" boundaryCondition="false" compartment="Internal_Species"/>
<species id="M_12dgr140_p" name="1,2-Diacyl-sn-glycerol(ditetradecanoyl,n-C14:0)" boundaryCondition="false" compartment="Internal_Species"/>
<species id="M_12dgr141_p" name="1,2-Diacyl-sn-glycerol(ditetradec-7-enoyl,n-C14:1)" boundaryCondition="false" compartment="Internal_Species"/>
<species id="M_12dgr160_p" name="1,2-Diacyl-sn-glycerol(dihexadecanoyl,n-C16:0)" boundaryCondition="false" compartment="Internal_Species"/>
<species id="M_12dgr161_p" name="1,2-Diacyl-sn-glycerol(dihexadec-9-enoyl,n-C16:1)" boundaryCondition="false" compartment="Internal_Species"/>
<species id="M_12dgr180_p" name="1,2-Diacyl-sn-glycerol(dioctadecanoyl,n-C18:0)" boundaryCondition="false" compartment="Internal_Species"/>
<species id="M_12dgr181_p" name="1,2-Diacyl-sn-glycerol(dioctadec-11-enoyl,n-C18:1)" boundaryCondition="false" compartment="Internal_Species"/>
<species id="M_12ppd_DASH_R_p" name="(R)-Propane-1,2-diol" boundaryCondition="false" compartment="Internal_Species"/>
<species id="M_12ppd_DASH_S_p" name="(S)-Propane-1,2-diol" boundaryCondition="false" compartment="Internal_Species"/>
<species id="M_14glucan_p" name="1,4-alpha-D-glucan" boundaryCondition="false" compartment="Internal_Species"/>
<species id="M_15dap_p" name="1,5-Diaminopentane" boundaryCondition="false" compartment="Internal_Species"/>
<species id="M_1agpe120_p" name="1-Acyl-sn-glycero-3-phosphoethanolamine(n-C12:0)" boundaryCondition="false" compartment="Internal_Species"/>
<species id="M_1agpe140_p" name="1-Acyl-sn-glycero-3-phosphoethanolamine(n-C14:0)" boundaryCondition="false" compartment="Internal_Species"/>
<species id="M_1agpe141_p" name="1-Acyl-sn-glycero-3-phosphoethanolamine(n-C14:1)" boundaryCondition="false" compartment="Internal_Species"/>
<species id="M_1agpe160_p" name="1-Acyl-sn-glycero-3-phosphoethanolamine(n-C16:0)" boundaryCondition="false" compartment="Internal_Species"/>
<species id="M_1agpe161_p" name="1-Acyl-sn-glycero-3-phosphoethanolamine(n-C16:1)" boundaryCondition="false" compartment="Internal_Species"/>
<species id="M_1agpe180_p" name="1-Acyl-sn-glycero-3-phosphoethanolamine(n-C18:0)" boundaryCondition="false" compartment="Internal_Species"/>
<species id="M_1agpe181_p" name="1-Acyl-sn-glycero-3-phosphoethanolamine(n-C18:1)" boundaryCondition="false" compartment="Internal_Species"/>
<species id="M_1agpg120_p" name="1-Acyl-sn-glycero-3-phosphoglycerol(n-C12:0)" boundaryCondition="false" compartment="Internal_Species"/>
<species id="M_1agpg140_p" name="1-Acyl-sn-glycero-3-phosphoglycerol(n-C14:0)" boundaryCondition="false" compartment="Internal_Species"/>
<species id="M_1agpg141_p" name="1-Acyl-sn-glycero-3-phosphoglycerol(n-C14:1)" boundaryCondition="false" compartment="Internal_Species"/>
<species id="M_1agpg160_p" name="1-Acyl-sn-glycero-3-phosphoglycerol(n-C16:0)" boundaryCondition="false" compartment="Internal_Species"/>
<species id="M_1agpg161_p" name="1-Acyl-sn-glycero-3-phosphoglycerol(n-C16:1)" boundaryCondition="false" compartment="Internal_Species"/>
<species id="M_1agpg180_p" name="1-Acyl-sn-glycero-3-phosphoglycerol(n-C18:0)" boundaryCondition="false" compartment="Internal_Species"/>
<species id="M_1agpg181_p" name="1-Acyl-sn-glycero-3-phosphoglycerol(n-C18:1)" boundaryCondition="false" compartment="Internal_Species"/>
<species id="M_1ddecg3p_p" name="1-dodecanoyl-sn-glycerol3-phosphate" boundaryCondition="false" compartment="Internal_Species"/>
<species id="M_1hdec9eg3p_p" name="1-hexadec-9-enoyl-sn-glycerol3-phosphate" boundaryCondition="false" compartment="Internal_Species"/>
<species id="M_1hdecg3p_p" name="1-hexadecanoyl-sn-glycerol3-phosphate" boundaryCondition="false" compartment="Internal_Species"/>
<species id="M_1odec11eg3p_p" name="1-octadec-11-enoyl-sn-glycerol3-phosphate" boundaryCondition="false" compartment="Internal_Species"/>
<species id="M_1odecg3p_p" name="1-octadecanoyl-sn-glycerol3-phosphate" boundaryCondition="false" compartment="Internal_Species"/>
<species id="M_1tdec7eg3p_p" name="1-tetradec-7-enoyl-sn-glycerol3-phosphate" boundaryCondition="false" compartment="Internal_Species"/>
<species id="M_1tdecg3p_p" name="1-tetradecanoyl-sn-glycerol3-phosphate" boundaryCondition="false" compartment="Internal_Species"/>
<species id="M_23camp_p" name="2#,3#-CyclicAMP" boundaryCondition="false" compartment="Internal_Species"/>
<species id="M_23ccmp_p" name="2#,3#-CyclicCMP" boundaryCondition="false" compartment="Internal_Species"/>
<species id="M_23cgmp_p" name="2#,3#-CyclicGMP" boundaryCondition="false" compartment="Internal_Species"/>
<species id="M_23cump_p" name="2#,3#-CyclicUMP" boundaryCondition="false" compartment="Internal_Species"/>
<species id="M_23dappa_p" name="2,3-diaminopropionate" boundaryCondition="false" compartment="Internal_Species"/>
<species id="M_26dap_DASH_M_p" name="meso-2,6-Diaminoheptanedioate" boundaryCondition="false" compartment="Internal_Species"/>
<species id="M_2agpe120_p" name="2-Acyl-sn-glycero-3-phosphoethanolamine(n-C12:0)" boundaryCondition="false" compartment="Internal_Species"/>
<species id="M_2agpe140_p" name="2-Acyl-sn-glycero-3-phosphoethanolamine(n-C14:0)" boundaryCondition="false" compartment="Internal_Species"/>
<species id="M_2agpe141_p" name="2-Acyl-sn-glycero-3-phosphoethanolamine(n-C14:1)" boundaryCondition="false" compartment="Internal_Species"/>
<species id="M_2agpe160_p" name="2-Acyl-sn-glycero-3-phosphoethanolamine(n-C16:0)" boundaryCondition="false" compartment="Internal_Species"/>
<species id="M_2agpe161_p" name="2-Acyl-sn-glycero-3-phosphoethanolamine(n-C16:1)" boundaryCondition="false" compartment="Internal_Species"/>
<species id="M_2agpe180_p" name="2-Acyl-sn-glycero-3-phosphoethanolamine(n-C18:0)" boundaryCondition="false" compartment="Internal_Species"/>
<species id="M_2agpe181_p" name="2-Acyl-sn-glycero-3-phosphoethanolamine(n-C18:1)" boundaryCondition="false" compartment="Internal_Species"/>
<species id="M_2agpg120_p" name="2-Acyl-sn-glycero-3-phosphoglycerol(n-C12:0)" boundaryCondition="false" compartment="Internal_Species"/>
<species id="M_2agpg140_p" name="2-Acyl-sn-glycero-3-phosphoglycerol(n-C14:0)" boundaryCondition="false" compartment="Internal_Species"/>
<species id="M_2agpg141_p" name="2-Acyl-sn-glycero-3-phosphoglycerol(n-C14:1)" boundaryCondition="false" compartment="Internal_Species"/>
<species id="M_2agpg160_p" name="2-Acyl-sn-glycero-3-phosphoglycerol(n-C16:0)" boundaryCondition="false" compartment="Internal_Species"/>
<species id="M_2agpg161_p" name="2-Acyl-sn-glycero-3-phosphoglycerol(n-C16:1)" boundaryCondition="false" compartment="Internal_Species"/>
<species id="M_2agpg180_p" name="2-Acyl-sn-glycero-3-phosphoglycerol(n-C18:0)" boundaryCondition="false" compartment="Internal_Species"/>
<species id="M_2agpg181_p" name="2-Acyl-sn-glycero-3-phosphoglycerol(n-C18:1)" boundaryCondition="false" compartment="Internal_Species"/>
<species id="M_2ddecg3p_p" name="2-dodecanoyl-sn-glycerol3-phosphate" boundaryCondition="false" compartment="Internal_Species"/>
<species id="M_2ddglcn_p" name="2-Dehydro-3-deoxy-D-gluconate" boundaryCondition="false" compartment="Internal_Species"/>
<species id="M_2hdec9eg3p_p" name="2-hexadec-9-enoyl-sn-glycerol3-phosphate" boundaryCondition="false" compartment="Internal_Species"/>
<species id="M_2hdecg3p_p" name="2-hexadecanoyl-sn-glycerol3-phosphate" boundaryCondition="false" compartment="Internal_Species"/>
<species id="M_2odec11eg3p_p" name="2-octadec-11-enoyl-sn-glycerol3-phosphate" boundaryCondition="false" compartment="Internal_Species"/>
<species id="M_2odecg3p_p" name="2-octadecanoyl-sn-glycerol3-phosphate" boundaryCondition="false" compartment="Internal_Species"/>
<species id="M_2tdec7eg3p_p" name="2-tetradec-7-enoyl-sn-glycerol3-phosphate" boundaryCondition="false" compartment="Internal_Species"/>
<species id="M_2tdecg3p_p" name="2-tetradecanoyl-sn-glycerol3-phosphate" boundaryCondition="false" compartment="Internal_Species"/>
<species id="M_34dhpac_p" name="3,4-Dihydroxyphenylacetaldehyde" boundaryCondition="false" compartment="Internal_Species"/>
<species id="M_3amp_p" name="3#-AMP" boundaryCondition="false" compartment="Internal_Species"/>
<species id="M_3cmp_p" name="3#-cmp" boundaryCondition="false" compartment="Internal_Species"/>
<species id="M_3gmp_p" name="3#-GMP" boundaryCondition="false" compartment="Internal_Species"/>
<species id="M_3hcinnm_p" name="3-hydroxycinnamicacid" boundaryCondition="false" compartment="Internal_Species"/>
<species id="M_3hpp_p" name="3-Hydroxypropanoate" boundaryCondition="false" compartment="Internal_Species"/>
<species id="M_3hpppn_p" name="3-(3-hydroxy-phenyl)propionate" boundaryCondition="false" compartment="Internal_Species"/>
<species id="M_3ump_p" name="3#-UMP" boundaryCondition="false" compartment="Internal_Species"/>
<species id="M_4abut_p" name="4-Aminobutanoate" boundaryCondition="false" compartment="Internal_Species"/>
<species id="M_4hoxpacd_p" name="4-Hydroxyphenylacetaldehyde" boundaryCondition="false" compartment="Internal_Species"/>
<species id="M_5dglcn_p" name="5-Dehydro-D-gluconate" boundaryCondition="false" compartment="Internal_Species"/>
<species id="M_5mtr_p" name="5-Methylthio-D-ribose" boundaryCondition="false" compartment="Internal_Species"/>
<species id="M_LalaDglu_p" name="L-alanine-D-glutamate" boundaryCondition="false" compartment="Internal_Species"/>
<species id="M_LalaDgluMdap_p" name="L-alanine-D-glutamate-meso-2,6-diaminoheptanedioate" boundaryCondition="false" compartment="Internal_Species"/>
<species id="M_LalaDgluMdapDala_p" name="L-alanine-D-glutamate-meso-2,6-diaminoheptanedioate-D-alanine" boundaryCondition="false" compartment="Internal_Species"/>
<species id="M_LalaLglu_p" name="L-alanine-L-glutamate" boundaryCondition="false" compartment="Internal_Species"/>
<species id="M_ac_p" name="Acetate" boundaryCondition="false" compartment="Internal_Species"/>
<species id="M_acac_p" name="Acetoacetate" boundaryCondition="false" compartment="Internal_Species"/>
<species id="M_acald_p" name="Acetaldehyde" boundaryCondition="false" compartment="Internal_Species"/>
<species id="M_acgal_p" name="N-Acetyl-D-galactosamine" boundaryCondition="false" compartment="Internal_Species"/>
<species id="M_acgal1p_p" name="N-Acetyl-D-galactosamine1-phosphate" boundaryCondition="false" compartment="Internal_Species"/>
<species id="M_acgam_p" name="N-Acetyl-D-glucosamine" boundaryCondition="false" compartment="Internal_Species"/>
<species id="M_acgam1p_p" name="N-Acetyl-D-glucosamine1-phosphate" boundaryCondition="false" compartment="Internal_Species"/>
<species id="M_acmana_p" name="N-Acetyl-D-mannosamine" boundaryCondition="false" compartment="Internal_Species"/>
<species id="M_acmum_p" name="N-Acetylmuramate" boundaryCondition="false" compartment="Internal_Species"/>
<species id="M_acnam_p" name="N-Acetylneuraminate" boundaryCondition="false" compartment="Internal_Species"/>
<species id="M_acolipa_p" name="4-Amino-4-deoxy-L-arabinosemodifiedcoreoligosaccharidelipidA" boundaryCondition="false" compartment="Internal_Species"/>
<species id="M_acser_p" name="O-Acetyl-L-serine" boundaryCondition="false" compartment="Internal_Species"/>
<species id="M_ade_p" name="Adenine" boundaryCondition="false" compartment="Internal_Species"/>
<species id="M_adn_p" name="Adenosine" boundaryCondition="false" compartment="Internal_Species"/>
<species id="M_adocbl_p" name="Adenosylcobalamin" boundaryCondition="false" compartment="Internal_Species"/>
<species id="M_agm_p" name="Agmatine" boundaryCondition="false" compartment="Internal_Species"/>
<species id="M_akg_p" name="2-Oxoglutarate" boundaryCondition="false" compartment="Internal_Species"/>
<species id="M_ala_DASH_B_p" name="beta-Alanine" boundaryCondition="false" compartment="Internal_Species"/>
<species id="M_ala_DASH_D_p" name="D-Alanine" boundaryCondition="false" compartment="Internal_Species"/>
<species id="M_ala_DASH_L_p" name="L-Alanine" boundaryCondition="false" compartment="Internal_Species"/>
<species id="M_alaala_p" name="D-Alanyl-D-alanine" boundaryCondition="false" compartment="Internal_Species"/>
<species id="M_all_DASH_D_p" name="D-Allose" boundaryCondition="false" compartment="Internal_Species"/>
<species id="M_alltn_p" name="Allantoin" boundaryCondition="false" compartment="Internal_Species"/>
<species id="M_alpp_p" name="applipoprotein" boundaryCondition="false" compartment="Internal_Species"/>
<species id="M_amp_p" name="AMP" boundaryCondition="false" compartment="Internal_Species"/>
<species id="M_anhgm_p" name="N-Acetyl-D-glucosamine(anhydrous)N-Acetylmuramicacid" boundaryCondition="false" compartment="Internal_Species"/>
<species id="M_anhgm3p_p" name="N-Acetyl-D-glucosamine(anhydrous)N-Acetylmuramyl-tripeptide" boundaryCondition="false" compartment="Internal_Species"/>
<species id="M_anhgm4p_p" name="N-Acetyl-D-glucosamine(anhydrous)N-Acetylmuramyl-tetrapeptide" boundaryCondition="false" compartment="Internal_Species"/>
<species id="M_arab_DASH_L_p" name="L-Arabinose" boundaryCondition="false" compartment="Internal_Species"/>
<species id="M_arbt_p" name="Arbutin" boundaryCondition="false" compartment="Internal_Species"/>
<species id="M_arbtn_p" name="aerobactinminusFe3" boundaryCondition="false" compartment="Internal_Species"/>
<species id="M_arbtn_DASH_fe3_p" name="Aerobactin" boundaryCondition="false" compartment="Internal_Species"/>
<species id="M_arg_DASH_L_p" name="L-Arginine" boundaryCondition="false" compartment="Internal_Species"/>
<species id="M_ascb_DASH_L_p" name="L-Ascorbate" boundaryCondition="false" compartment="Internal_Species"/>
<species id="M_asn_DASH_L_p" name="L-Asparagine" boundaryCondition="false" compartment="Internal_Species"/>
<species id="M_aso3_p" name="arsenite" boundaryCondition="false" compartment="Internal_Species"/>
<species id="M_asp_DASH_L_p" name="L-Aspartate" boundaryCondition="false" compartment="Internal_Species"/>
<species id="M_btn_p" name="Biotin" boundaryCondition="false" compartment="Internal_Species"/>
<species id="M_but_p" name="Butyrate(n-C4:0)" boundaryCondition="false" compartment="Internal_Species"/>
<species id="M_butso3_p" name="butanesulfonate" boundaryCondition="false" compartment="Internal_Species"/>
<species id="M_ca2_p" name="Calcium" boundaryCondition="false" compartment="Internal_Species"/>
<species id="M_cbi_p" name="Cobinamide" boundaryCondition="false" compartment="Internal_Species"/>
<species id="M_cbl1_p" name="Cob(I)alamin" boundaryCondition="false" compartment="Internal_Species"/>
<species id="M_cd2_p" name="Cadmium" boundaryCondition="false" compartment="Internal_Species"/>
<species id="M_cgly_p" name="Cys-Gly" boundaryCondition="false" compartment="Internal_Species"/>
<species id="M_chol_p" name="Choline" boundaryCondition="false" compartment="Internal_Species"/>
<species id="M_chtbs_p" name="N,N#-diacetylchitobiose" boundaryCondition="false" compartment="Internal_Species"/>
<species id="M_cit_p" name="Citrate" boundaryCondition="false" compartment="Internal_Species"/>
<species id="M_cl_p" name="Chloride" boundaryCondition="false" compartment="Internal_Species"/>
<species id="M_clpn120_p" name="cardiolipin(tetradodecanoyl,n-C12:0)" boundaryCondition="false" compartment="Internal_Species"/>
<species id="M_clpn140_p" name="cardiolipin(tetratetradecanoyl,n-C14:0)" boundaryCondition="false" compartment="Internal_Species"/>
<species id="M_clpn141_p" name="cardiolipin(tetratetradec-7-enoyl,n-C14:1)" boundaryCondition="false" compartment="Internal_Species"/>
<species id="M_clpn160_p" name="cardiolipin(tetrahexadecanoyl,n-C16:0)" boundaryCondition="false" compartment="Internal_Species"/>
<species id="M_clpn161_p" name="cardiolipin(tetrahexadec-9-enoyl,n-C16:1)" boundaryCondition="false" compartment="Internal_Species"/>
<species id="M_clpn180_p" name="cardiolipin(tetraoctadecanoyl,n-C18:0)" boundaryCondition="false" compartment="Internal_Species"/>
<species id="M_clpn181_p" name="cardiolipin(tetraoctadec-11-enoyl,n-C18:1)" boundaryCondition="false" compartment="Internal_Species"/>
<species id="M_cm_p" name="Chloramphenicol" boundaryCondition="false" compartment="Internal_Species"/>
<species id="M_cmp_p" name="CMP" boundaryCondition="false" compartment="Internal_Species"/>
<species id="M_co2_p" name="CO2" boundaryCondition="false" compartment="Internal_Species"/>
<species id="M_cobalt2_p" name="Co2+" boundaryCondition="false" compartment="Internal_Species"/>
<species id="M_colipa_p" name="coreoligosaccharidelipidA" boundaryCondition="false" compartment="Internal_Species"/>
<species id="M_colipap_p" name="coreoligosaccharidelipidAdiphosphate" boundaryCondition="false" compartment="Internal_Species"/>
<species id="M_cpgn_p" name="coprogen" boundaryCondition="false" compartment="Internal_Species"/>
<species id="M_cpgn_DASH_un_p" name="coprogenunloaded(noFe(III))" boundaryCondition="false" compartment="Internal_Species"/>
<species id="M_crn_p" name="L-Carnitine" boundaryCondition="false" compartment="Internal_Species"/>
<species id="M_crn_DASH_D_p" name="D-Carnitine" boundaryCondition="false" compartment="Internal_Species"/>
<species id="M_csn_p" name="Cytosine" boundaryCondition="false" compartment="Internal_Species"/>
<species id="M_ctbt_p" name="crotonobetaine" boundaryCondition="false" compartment="Internal_Species"/>
<species id="M_cu_p" name="Cu+" boundaryCondition="false" compartment="Internal_Species"/>
<species id="M_cu2_p" name="Cu2+" boundaryCondition="false" compartment="Internal_Species"/>
<species id="M_cyan_p" name="Hydrogencyanide" boundaryCondition="false" compartment="Internal_Species"/>
<species id="M_cynt_p" name="Cyanate" boundaryCondition="false" compartment="Internal_Species"/>
<species id="M_cys_DASH_D_p" name="D-Cysteine" boundaryCondition="false" compartment="Internal_Species"/>
<species id="M_cys_DASH_L_p" name="L-Cysteine" boundaryCondition="false" compartment="Internal_Species"/>
<species id="M_cytd_p" name="Cytidine" boundaryCondition="false" compartment="Internal_Species"/>
<species id="M_dad_DASH_2_p" name="Deoxyadenosine" boundaryCondition="false" compartment="Internal_Species"/>
<species id="M_damp_p" name="dAMP" boundaryCondition="false" compartment="Internal_Species"/>
<species id="M_dca_p" name="Decanoate(n-C10:0)" boundaryCondition="false" compartment="Internal_Species"/>
<species id="M_dcmp_p" name="dCMP" boundaryCondition="false" compartment="Internal_Species"/>
<species id="M_dcyt_p" name="Deoxycytidine" boundaryCondition="false" compartment="Internal_Species"/>
<species id="M_ddca_p" name="Dodecanoate(n-C12:0)" boundaryCondition="false" compartment="Internal_Species"/>
<species id="M_dgmp_p" name="dGMP" boundaryCondition="false" compartment="Internal_Species"/>
<species id="M_dgsn_p" name="Deoxyguanosine" boundaryCondition="false" compartment="Internal_Species"/>
<species id="M_dha_p" name="Dihydroxyacetone" boundaryCondition="false" compartment="Internal_Species"/>
<species id="M_dimp_p" name="dIMP" boundaryCondition="false" compartment="Internal_Species"/>
<species id="M_din_p" name="Deoxyinosine" boundaryCondition="false" compartment="Internal_Species"/>
<species id="M_dms_p" name="Dimethylsulfide" boundaryCondition="false" compartment="Internal_Species"/>
<species id="M_dmso_p" name="Dimethylsulfoxide" boundaryCondition="false" compartment="Internal_Species"/>
<species id="M_dopa_p" name="Dopamine" boundaryCondition="false" compartment="Internal_Species"/>
<species id="M_doxrbcn_p" name="doxorubicin" boundaryCondition="false" compartment="Internal_Species"/>
<species id="M_dsbaox_p" name="periplasmicproteindisulfideisomeraseI(oxidized)" boundaryCondition="false" compartment="Internal_Species"/>
<species id="M_dsbard_p" name="periplasmicproteindisulfideisomeraseI(reduced)" boundaryCondition="false" compartment="Internal_Species"/>
<species id="M_dsbcox_p" name="proteindisulfideisomeraseII(oxidized)" boundaryCondition="false" compartment="Internal_Species"/>
<species id="M_dsbcrd_p" name="proteindisulfideisomeraseII(reduced)" boundaryCondition="false" compartment="Internal_Species"/>
<species id="M_dsbgox_p" name="periplasmicdisulfideisomerase/thiol-disulphideoxidase(oxidized)" boundaryCondition="false" compartment="Internal_Species"/>
<species id="M_dsbgrd_p" name="periplasmicdisulfideisomerase/thiol-disulphideoxidase(reduced)" boundaryCondition="false" compartment="Internal_Species"/>
<species id="M_dtmp_p" name="dTMP" boundaryCondition="false" compartment="Internal_Species"/>
<species id="M_dump_p" name="dUMP" boundaryCondition="false" compartment="Internal_Species"/>
<species id="M_duri_p" name="Deoxyuridine" boundaryCondition="false" compartment="Internal_Species"/>
<species id="M_eca2und_p" name="(enterobacterialcommonantigen)x2undecaprenyl-diphosphate" boundaryCondition="false" compartment="Internal_Species"/>
<species id="M_eca3und_p" name="(enterobacterialcommonantigen)x3undecaprenyl-diphosphate" boundaryCondition="false" compartment="Internal_Species"/>
<species id="M_eca4colipa_p" name="(enterobacterialcommonantigen)x4coreoligosaccharidelipidA" boundaryCondition="false" compartment="Internal_Species"/>
<species id="M_eca4und_p" name="(enterobacterialcommonantigen)x4undecaprenyl-diphosphate" boundaryCondition="false" compartment="Internal_Species"/>
<species id="M_enlipa_p" name="phosphoethanolamineKDO(2)-lipid(A)" boundaryCondition="false" compartment="Internal_Species"/>
<species id="M_enter_p" name="Enterochelin" boundaryCondition="false" compartment="Internal_Species"/>
<species id="M_etha_p" name="Ethanolamine" boundaryCondition="false" compartment="Internal_Species"/>
<species id="M_ethso3_p" name="ethanesulfonate" boundaryCondition="false" compartment="Internal_Species"/>
<species id="M_etoh_p" name="Ethanol" boundaryCondition="false" compartment="Internal_Species"/>
<species id="M_f6p_p" name="D-Fructose6-phosphate" boundaryCondition="false" compartment="Internal_Species"/>
<species id="M_fald_p" name="Formaldehyde" boundaryCondition="false" compartment="Internal_Species"/>
<species id="M_fe2_p" name="Fe2+" boundaryCondition="false" compartment="Internal_Species"/>
<species id="M_fe3_p" name="Fe3+" boundaryCondition="false" compartment="Internal_Species"/>
<species id="M_fe3dcit_p" name="Fe(III)dicitrate" boundaryCondition="false" compartment="Internal_Species"/>
<species id="M_fe3dhbzs_p" name="ferric2,3-dihydroxybenzoylserine" boundaryCondition="false" compartment="Internal_Species"/>
<species id="M_fe3hox_p" name="Fe(III)hydroxamate" boundaryCondition="false" compartment="Internal_Species"/>
<species id="M_fe3hox_DASH_un_p" name="Fe(III)hydoxamate,unloaded" boundaryCondition="false" compartment="Internal_Species"/>
<species id="M_fecrm_p" name="Ferrichrome" boundaryCondition="false" compartment="Internal_Species"/>
<species id="M_fecrm_DASH_un_p" name="FerrichromeminusFe(III)" boundaryCondition="false" compartment="Internal_Species"/>
<species id="M_feenter_p" name="Fe-enterobactin" boundaryCondition="false" compartment="Internal_Species"/>
<species id="M_feoxam_p" name="ferroxamine" boundaryCondition="false" compartment="Internal_Species"/>
<species id="M_feoxam_DASH_un_p" name="ferroxamineminusFe(3)" boundaryCondition="false" compartment="Internal_Species"/>
<species id="M_for_p" name="Formate" boundaryCondition="false" compartment="Internal_Species"/>
<species id="M_fru_p" name="D-Fructose" boundaryCondition="false" compartment="Internal_Species"/>
<species id="M_frulys_p" name="fructoselysine" boundaryCondition="false" compartment="Internal_Species"/>
<species id="M_fruur_p" name="D-Fructuronate" boundaryCondition="false" compartment="Internal_Species"/>
<species id="M_fuc_DASH_L_p" name="L-Fucose" boundaryCondition="false" compartment="Internal_Species"/>
<species id="M_fum_p" name="Fumarate" boundaryCondition="false" compartment="Internal_Species"/>
<species id="M_fusa_p" name="fusidicacid" boundaryCondition="false" compartment="Internal_Species"/>
<species id="M_g1p_p" name="D-Glucose1-phosphate" boundaryCondition="false" compartment="Internal_Species"/>
<species id="M_g3pc_p" name="sn-Glycero-3-phosphocholine" boundaryCondition="false" compartment="Internal_Species"/>
<species id="M_g3pe_p" name="sn-Glycero-3-phosphoethanolamine" boundaryCondition="false" compartment="Internal_Species"/>
<species id="M_g3pg_p" name="Glycerophosphoglycerol" boundaryCondition="false" compartment="Internal_Species"/>
<species id="M_g3pi_p" name="sn-Glycero-3-phospho-1-inositol" boundaryCondition="false" compartment="Internal_Species"/>
<species id="M_g3ps_p" name="Glycerophosphoserine" boundaryCondition="false" compartment="Internal_Species"/>
<species id="M_g6p_p" name="D-Glucose6-phosphate" boundaryCondition="false" compartment="Internal_Species"/>
<species id="M_gal_p" name="D-Galactose" boundaryCondition="false" compartment="Internal_Species"/>
<species id="M_gal_DASH_bD_p" name="betaD-Galactose" boundaryCondition="false" compartment="Internal_Species"/>
<species id="M_gal1p_p" name="alpha-D-Galactose1-phosphate" boundaryCondition="false" compartment="Internal_Species"/>
<species id="M_galct_DASH_D_p" name="D-Galactarate" boundaryCondition="false" compartment="Internal_Species"/>
<species id="M_galctn_DASH_D_p" name="D-Galactonate" boundaryCondition="false" compartment="Internal_Species"/>
<species id="M_galctn_DASH_L_p" name="L-Galactonate" boundaryCondition="false" compartment="Internal_Species"/>
<species id="M_galt_p" name="Galactitol" boundaryCondition="false" compartment="Internal_Species"/>
<species id="M_galur_p" name="D-Galacturonate" boundaryCondition="false" compartment="Internal_Species"/>
<species id="M_gam_p" name="D-Glucosamine" boundaryCondition="false" compartment="Internal_Species"/>
<species id="M_gam6p_p" name="D-Glucosamine6-phosphate" boundaryCondition="false" compartment="Internal_Species"/>
<species id="M_gbbtn_p" name="gamma-butyrobetaine" boundaryCondition="false" compartment="Internal_Species"/>
<species id="M_gdp_p" name="GDP" boundaryCondition="false" compartment="Internal_Species"/>
<species id="M_glc_DASH_D_p" name="D-Glucose" boundaryCondition="false" compartment="Internal_Species"/>
<species id="M_glcn_p" name="D-Gluconate" boundaryCondition="false" compartment="Internal_Species"/>
<species id="M_glcr_p" name="D-Glucarate" boundaryCondition="false" compartment="Internal_Species"/>
<species id="M_glcur_p" name="D-Glucuronate" boundaryCondition="false" compartment="Internal_Species"/>
<species id="M_glcur1p_p" name="D-Glucuronate1-phosphate" boundaryCondition="false" compartment="Internal_Species"/>
<species id="M_gln_DASH_L_p" name="L-Glutamine" boundaryCondition="false" compartment="Internal_Species"/>
<species id="M_glu_DASH_L_p" name="L-Glutamate" boundaryCondition="false" compartment="Internal_Species"/>
<species id="M_gly_p" name="Glycine" boundaryCondition="false" compartment="Internal_Species"/>
<species id="M_glyald_p" name="D-Glyceraldehyde" boundaryCondition="false" compartment="Internal_Species"/>
<species id="M_glyb_p" name="Glycinebetaine" boundaryCondition="false" compartment="Internal_Species"/>
<species id="M_glyc_p" name="Glycerol" boundaryCondition="false" compartment="Internal_Species"/>
<species id="M_glyc_DASH_R_p" name="(R)-Glycerate" boundaryCondition="false" compartment="Internal_Species"/>
<species id="M_glyc2p_p" name="Glycerol2-phosphate" boundaryCondition="false" compartment="Internal_Species"/>
<species id="M_glyc3p_p" name="Glycerol3-phosphate" boundaryCondition="false" compartment="Internal_Species"/>
<species id="M_glyclt_p" name="Glycolate" boundaryCondition="false" compartment="Internal_Species"/>
<species id="M_gmp_p" name="GMP" boundaryCondition="false" compartment="Internal_Species"/>
<species id="M_gsn_p" name="Guanosine" boundaryCondition="false" compartment="Internal_Species"/>
<species id="M_gthox_p" name="Oxidizedglutathione" boundaryCondition="false" compartment="Internal_Species"/>
<species id="M_gthrd_p" name="Reducedglutathione" boundaryCondition="false" compartment="Internal_Species"/>
<species id="M_gtp_p" name="GTP" boundaryCondition="false" compartment="Internal_Species"/>
<species id="M_gua_p" name="Guanine" boundaryCondition="false" compartment="Internal_Species"/>
<species id="M_h_p" name="H+" boundaryCondition="false" compartment="Internal_Species"/>
<species id="M_h2_p" name="H2" boundaryCondition="false" compartment="Internal_Species"/>
<species id="M_h2o_p" name="H2O" boundaryCondition="false" compartment="Internal_Species"/>
<species id="M_h2o2_p" name="Hydrogenperoxide" boundaryCondition="false" compartment="Internal_Species"/>
<species id="M_h2s_p" name="Hydrogensulfide" boundaryCondition="false" compartment="Internal_Species"/>
<species id="M_hdca_p" name="Hexadecanoate(n-C16:0)" boundaryCondition="false" compartment="Internal_Species"/>
<species id="M_hdcea_p" name="Hexadecenoate(n-C16:1)" boundaryCondition="false" compartment="Internal_Species"/>
<species id="M_hg2_p" name="Hg2+" boundaryCondition="false" compartment="Internal_Species"/>
<species id="M_his_DASH_L_p" name="L-Histidine" boundaryCondition="false" compartment="Internal_Species"/>
<species id="M_hom_DASH_L_p" name="L-Homoserine" boundaryCondition="false" compartment="Internal_Species"/>
<species id="M_hxa_p" name="Hexanoate(n-C6:0)" boundaryCondition="false" compartment="Internal_Species"/>
<species id="M_hxan_p" name="Hypoxanthine" boundaryCondition="false" compartment="Internal_Species"/>
<species id="M_idon_DASH_L_p" name="L-Idonate" boundaryCondition="false" compartment="Internal_Species"/>
<species id="M_ile_DASH_L_p" name="L-Isoleucine" boundaryCondition="false" compartment="Internal_Species"/>
<species id="M_imp_p" name="IMP" boundaryCondition="false" compartment="Internal_Species"/>
<species id="M_indole_p" name="Indole" boundaryCondition="false" compartment="Internal_Species"/>
<species id="M_inost_p" name="myo-Inositol" boundaryCondition="false" compartment="Internal_Species"/>
<species id="M_ins_p" name="Inosine" boundaryCondition="false" compartment="Internal_Species"/>
<species id="M_isetac_p" name="Isethionicacid" boundaryCondition="false" compartment="Internal_Species"/>
<species id="M_k_p" name="potassium" boundaryCondition="false" compartment="Internal_Species"/>
<species id="M_kdo2lipid4_p" name="KDO(2)-lipidIV(A)" boundaryCondition="false" compartment="Internal_Species"/>
<species id="M_lac_DASH_D_p" name="D-Lactate" boundaryCondition="false" compartment="Internal_Species"/>
<species id="M_lac_DASH_L_p" name="L-Lactate" boundaryCondition="false" compartment="Internal_Species"/>
<species id="M_lcts_p" name="Lactose" boundaryCondition="false" compartment="Internal_Species"/>
<species id="M_leu_DASH_L_p" name="L-Leucine" boundaryCondition="false" compartment="Internal_Species"/>
<species id="M_lipa_p" name="KDO(2)-lipid(A)" boundaryCondition="false" compartment="Internal_Species"/>
<species id="M_lipa_cold_p" name="coldadaptedKDO(2)-lipid(A)" boundaryCondition="false" compartment="Internal_Species"/>
<species id="M_lipoate_p" name="Lipoate" boundaryCondition="false" compartment="Internal_Species"/>
<species id="M_lpp_p" name="lipoprotein" boundaryCondition="false" compartment="Internal_Species"/>
<species id="M_lys_DASH_L_p" name="L-Lysine" boundaryCondition="false" compartment="Internal_Species"/>
<species id="M_lyx_DASH_L_p" name="L-Lyxose" boundaryCondition="false" compartment="Internal_Species"/>
<species id="M_mal_DASH_D_p" name="D-Malate" boundaryCondition="false" compartment="Internal_Species"/>
<species id="M_mal_DASH_L_p" name="L-Malate" boundaryCondition="false" compartment="Internal_Species"/>
<species id="M_malt_p" name="Maltose" boundaryCondition="false" compartment="Internal_Species"/>
<species id="M_malthx_p" name="Maltohexaose" boundaryCondition="false" compartment="Internal_Species"/>
<species id="M_maltpt_p" name="Maltopentaose" boundaryCondition="false" compartment="Internal_Species"/>
<species id="M_malttr_p" name="Maltotriose" boundaryCondition="false" compartment="Internal_Species"/>
<species id="M_maltttr_p" name="Maltotetraose" boundaryCondition="false" compartment="Internal_Species"/>
<species id="M_man_p" name="D-Mannose" boundaryCondition="false" compartment="Internal_Species"/>
<species id="M_man6p_p" name="D-Mannose6-phosphate" boundaryCondition="false" compartment="Internal_Species"/>
<species id="M_manglyc_p" name="2(alpha-D-Mannosyl)-D-glycerate" boundaryCondition="false" compartment="Internal_Species"/>
<species id="M_melib_p" name="Melibiose" boundaryCondition="false" compartment="Internal_Species"/>
<species id="M_meoh_p" name="Methanol" boundaryCondition="false" compartment="Internal_Species"/>
<species id="M_met_DASH_D_p" name="D-Methionine" boundaryCondition="false" compartment="Internal_Species"/>
<species id="M_met_DASH_L_p" name="L-Methionine" boundaryCondition="false" compartment="Internal_Species"/>
<species id="M_metsox_DASH_R_DASH_L_p" name="L-methionine-R-sulfoxide" boundaryCondition="false" compartment="Internal_Species"/>
<species id="M_metsox_DASH_S_DASH_L_p" name="L-MethionineSulfoxide" boundaryCondition="false" compartment="Internal_Species"/>
<species id="M_mg2_p" name="magnesium" boundaryCondition="false" compartment="Internal_Species"/>
<species id="M_mincyc_p" name="minocycline" boundaryCondition="false" compartment="Internal_Species"/>
<species id="M_minohp_p" name="myo-Inositolhexakisphosphate" boundaryCondition="false" compartment="Internal_Species"/>
<species id="M_mmet_p" name="S-Methyl-L-methionine" boundaryCondition="false" compartment="Internal_Species"/>
<species id="M_mn2_p" name="Mn2+" boundaryCondition="false" compartment="Internal_Species"/>
<species id="M_mnl_p" name="D-Mannitol" boundaryCondition="false" compartment="Internal_Species"/>
<species id="M_mobd_p" name="Molybdate" boundaryCondition="false" compartment="Internal_Species"/>
<species id="M_mso3_p" name="methanesulfonate" boundaryCondition="false" compartment="Internal_Species"/>
<species id="M_murein3p3p_p" name="twolinkeddisacharidetripeptidemureinunits(uncrosslinked,middleofchain)" boundaryCondition="false" compartment="Internal_Species"/>
<species id="M_murein3px3p_p" name="twodisacharidelinkedmureinunits,tripeptidecrosslinkedtripeptide(A2pm-&ampgt;A2pm)(middleofchain)" boundaryCondition="false" compartment="Internal_Species"/>
<species id="M_murein3px4p_p" name="twodisacharidelinkedmureinunits,tripeptidecrosslinkedtetrapeptide(A2pm-&ampgt;D-ala)(middleofchain)" boundaryCondition="false" compartment="Internal_Species"/>
<species id="M_murein4p3p_p" name="twolinkeddisacharidetetrapeptideandtripeptidemureinunits(uncrosslinked,middleofchain)" boundaryCondition="false" compartment="Internal_Species"/>
<species id="M_murein4p4p_p" name="twolinkeddisacharidetetrapeptidemureinunits(uncrosslinked,middleofchain)" boundaryCondition="false" compartment="Internal_Species"/>
<species id="M_murein4px4p_p" name="twodisacharidelinkedmureinunits,tetrapeptidecorsslinkedtetrapeptide(A2pm-&ampgt;D-ala)(middleofchain)" boundaryCondition="false" compartment="Internal_Species"/>
<species id="M_murein4px4p4p_p" name="threedisacharidelinkedmureinunits(tetrapeptidecrosslinkedtetrapeptide(A2pm-&ampgt;D-ala),oneuncrosslinkedtetrapaptide)(middleofchain)" boundaryCondition="false" compartment="Internal_Species"/>
<species id="M_murein4px4px4p_p" name="threedisacharidelinkedmureinunits(tetrapeptidecrosslinkedtetrapeptide(A2pm-&ampgt;D-ala)&ampamp;tetrapeptidecorsslinkedtetrapeptide(A2pm-&ampgt;D-ala))(middleofchain)" boundaryCondition="false" compartment="Internal_Species"/>
<species id="M_murein5p3p_p" name="twolinkeddisacharidepentapeptideandtripeptidemureinunits(uncrosslinked,middleofchain)" boundaryCondition="false" compartment="Internal_Species"/>
<species id="M_murein5p4p_p" name="twolinkeddisacharidepentapeptideandtetrapeptidemureinunits(uncrosslinked,middleofchain)" boundaryCondition="false" compartment="Internal_Species"/>
<species id="M_murein5p5p_p" name="twolinkeddisacharidepentapeptidemureinunits(uncrosslinked,middleofchain)" boundaryCondition="false" compartment="Internal_Species"/>
<species id="M_murein5p5p5p_p" name="threelinkeddisacharidepentapeptidemureinunits(uncrosslinked,middleofchain)" boundaryCondition="false" compartment="Internal_Species"/>
<species id="M_murein5px3p_p" name="twodisacharidelinkedmureinunits,pentapeptidecorsslinkedtripeptide(A2pm-&ampgt;A2pm)(middleofchain)" boundaryCondition="false" compartment="Internal_Species"/>
<species id="M_murein5px4p_p" name="twodisacharidelinkedmureinunits,pentapeptidecrosslinkedtetrapeptide(A2pm-&ampgt;D-ala)(middleofchain)" boundaryCondition="false" compartment="Internal_Species"/>
<species id="M_murein5px4px4p_p" name="threedisacharidelinkedmureinunits(pentapeptidecrosslinkedtetrapeptide(A2pm-&ampgt;D-ala)tetrapeptidecorsslinkedtetrapeptide(A2pm-&ampgt;D-ala))(middleofchain)" boundaryCondition="false" compartment="Internal_Species"/>
<species id="M_n2o_p" name="Nitrousoxide" boundaryCondition="false" compartment="Internal_Species"/>
<species id="M_na1_p" name="Sodium" boundaryCondition="false" compartment="Internal_Species"/>
<species id="M_nac_p" name="Nicotinate" boundaryCondition="false" compartment="Internal_Species"/>
<species id="M_nh4_p" name="Ammonium" boundaryCondition="false" compartment="Internal_Species"/>
<species id="M_ni2_p" name="nickel" boundaryCondition="false" compartment="Internal_Species"/>
<species id="M_nmn_p" name="NMN" boundaryCondition="false" compartment="Internal_Species"/>
<species id="M_no_p" name="Nitricoxide" boundaryCondition="false" compartment="Internal_Species"/>
<species id="M_no2_p" name="Nitrite" boundaryCondition="false" compartment="Internal_Species"/>
<species id="M_no3_p" name="Nitrate" boundaryCondition="false" compartment="Internal_Species"/>
<species id="M_novbcn_p" name="novobiocin" boundaryCondition="false" compartment="Internal_Species"/>
<species id="M_o16a2und_p" name="(O16antigen)x2undecaprenyldiphosphate" boundaryCondition="false" compartment="Internal_Species"/>
<species id="M_o16a3und_p" name="(O16antigen)x3undecaprenyldiphosphate" boundaryCondition="false" compartment="Internal_Species"/>
<species id="M_o16a4colipa_p" name="(O16antigen)x4coreoligosaccharidelipidA" boundaryCondition="false" compartment="Internal_Species"/>
<species id="M_o16a4und_p" name="(O16antigen)x4undecaprenyldiphosphate" boundaryCondition="false" compartment="Internal_Species"/>
<species id="M_o16aund_p" name="O16antigenundecaprenyldiphosphate" boundaryCondition="false" compartment="Internal_Species"/>
<species id="M_o2_p" name="O2" boundaryCondition="false" compartment="Internal_Species"/>
<species id="M_o2s_p" name="Superoxideanion" boundaryCondition="false" compartment="Internal_Species"/>
<species id="M_ocdca_p" name="octadecanoate(n-C18:0)" boundaryCondition="false" compartment="Internal_Species"/>
<species id="M_ocdcea_p" name="octadecenoate(n-C18:1)" boundaryCondition="false" compartment="Internal_Species"/>
<species id="M_octa_p" name="octanoate(n-C8:0)" boundaryCondition="false" compartment="Internal_Species"/>
<species id="M_orn_p" name="Ornithine" boundaryCondition="false" compartment="Internal_Species"/>
<species id="M_orot_p" name="Orotate" boundaryCondition="false" compartment="Internal_Species"/>
<species id="M_pa120_p" name="1,2-didodecanoyl-sn-glycerol3-phosphate" boundaryCondition="false" compartment="Internal_Species"/>
<species id="M_pa140_p" name="1,2-ditetradecanoyl-sn-glycerol3-phosphate" boundaryCondition="false" compartment="Internal_Species"/>
<species id="M_pa141_p" name="1,2-ditetradec-7-enoyl-sn-glycerol3-phosphate" boundaryCondition="false" compartment="Internal_Species"/>
<species id="M_pa160_p" name="1,2-dihexadecanoyl-sn-glycerol3-phosphate" boundaryCondition="false" compartment="Internal_Species"/>
<species id="M_pa161_p" name="1,2-dihexadec-9-enoyl-sn-glycerol3-phosphate" boundaryCondition="false" compartment="Internal_Species"/>
<species id="M_pa180_p" name="1,2-dioctadecanoyl-sn-glycerol3-phosphate" boundaryCondition="false" compartment="Internal_Species"/>
<species id="M_pa181_p" name="1,2-dioctadec-11-enoyl-sn-glycerol3-phosphate" boundaryCondition="false" compartment="Internal_Species"/>
<species id="M_pacald_p" name="Phenylacetaldehyde" boundaryCondition="false" compartment="Internal_Species"/>
<species id="M_pe120_p" name="phosphatidylethanolamine(didodecanoyl,n-C12:0)" boundaryCondition="false" compartment="Internal_Species"/>
<species id="M_pe140_p" name="phosphatidylethanolamine(ditetradecanoyl,n-C14:0)" boundaryCondition="false" compartment="Internal_Species"/>
<species id="M_pe141_p" name="phosphatidylethanolamine(ditetradec-7-enoyl,n-C14:1)" boundaryCondition="false" compartment="Internal_Species"/>
<species id="M_pe160_p" name="phosphatidylethanolamine(dihexadecanoyl,n-C16:0)" boundaryCondition="false" compartment="Internal_Species"/>
<species id="M_pe161_p" name="phosphatidylethanolamine(dihexadec-9enoyl,n-C16:1)" boundaryCondition="false" compartment="Internal_Species"/>
<species id="M_pe180_p" name="phosphatidylethanolamine(dioctadecanoyl,n-C18:0)" boundaryCondition="false" compartment="Internal_Species"/>
<species id="M_pe181_p" name="phosphatidylethanolamine(dioctadec-11-enoyl,n-C18:1)" boundaryCondition="false" compartment="Internal_Species"/>
<species id="M_peamn_p" name="Phenethylamine" boundaryCondition="false" compartment="Internal_Species"/>
<species id="M_pg120_p" name="Phosphatidylglycerol(didodecanoyl,n-C12:0)" boundaryCondition="false" compartment="Internal_Species"/>
<species id="M_pg140_p" name="Phosphatidylglycerol(ditetradecanoyl,n-C14:0)" boundaryCondition="false" compartment="Internal_Species"/>
<species id="M_pg141_p" name="Phosphatidylglycerol(ditetradec-7-enoyl,n-C14:1)" boundaryCondition="false" compartment="Internal_Species"/>
<species id="M_pg160_p" name="Phosphatidylglycerol(dihexadecanoyl,n-C16:0)" boundaryCondition="false" compartment="Internal_Species"/>
<species id="M_pg161_p" name="Phosphatidylglycerol(dihexadec-9-enoyl,n-C16:1)" boundaryCondition="false" compartment="Internal_Species"/>
<species id="M_pg180_p" name="Phosphatidylglycerol(dioctadecanoyl,n-C18:0)" boundaryCondition="false" compartment="Internal_Species"/>
<species id="M_pg181_p" name="Phosphatidylglycerol(dioctadec-11-enoyl,n-C18:1)" boundaryCondition="false" compartment="Internal_Species"/>
<species id="M_pgp120_p" name="Phosphatidylglycerophosphate(didodecanoyl,n-C12:0)" boundaryCondition="false" compartment="Internal_Species"/>
<species id="M_pgp140_p" name="Phosphatidylglycerophosphate(ditetradecanoyl,n-C14:0)" boundaryCondition="false" compartment="Internal_Species"/>
<species id="M_pgp141_p" name="Phosphatidylglycerophosphate(ditetradec-7-enoyl,n-C14:1)" boundaryCondition="false" compartment="Internal_Species"/>
<species id="M_pgp160_p" name="Phosphatidylglycerophosphate(dihexadecanoyl,n-C16:0)" boundaryCondition="false" compartment="Internal_Species"/>
<species id="M_pgp161_p" name="Phosphatidylglycerophosphate(dihexadec-9-enoyl,n-C16:1)" boundaryCondition="false" compartment="Internal_Species"/>
<species id="M_pgp180_p" name="Phosphatidylglycerophosphate(dioctadecanoyl,n-C18:0)" boundaryCondition="false" compartment="Internal_Species"/>
<species id="M_pgp181_p" name="Phosphatidylglycerophosphate(dioctadec-11-enoyl,n-C18:1)" boundaryCondition="false" compartment="Internal_Species"/>
<species id="M_phe_DASH_L_p" name="L-Phenylalanine" boundaryCondition="false" compartment="Internal_Species"/>
<species id="M_pheme_p" name="Protoheme" boundaryCondition="false" compartment="Internal_Species"/>
<species id="M_pi_p" name="Phosphate" boundaryCondition="false" compartment="Internal_Species"/>
<species id="M_pnto_DASH_R_p" name="(R)-Pantothenate" boundaryCondition="false" compartment="Internal_Species"/>
<species id="M_ppa_p" name="Propionate(n-C3:0)" boundaryCondition="false" compartment="Internal_Species"/>
<species id="M_ppal_p" name="Propanal" boundaryCondition="false" compartment="Internal_Species"/>
<species id="M_pppn_p" name="Phenylpropanoate" boundaryCondition="false" compartment="Internal_Species"/>
<species id="M_ppt_p" name="Phosphonate" boundaryCondition="false" compartment="Internal_Species"/>
<species id="M_pro_DASH_L_p" name="L-Proline" boundaryCondition="false" compartment="Internal_Species"/>
<species id="M_progly_p" name="L-Prolinylglycine" boundaryCondition="false" compartment="Internal_Species"/>
<species id="M_psclys_p" name="psicoselysine" boundaryCondition="false" compartment="Internal_Species"/>
<species id="M_pser_DASH_L_p" name="O-Phospho-L-serine" boundaryCondition="false" compartment="Internal_Species"/>
<species id="M_ptrc_p" name="Putrescine" boundaryCondition="false" compartment="Internal_Species"/>
<species id="M_pydam_p" name="Pyridoxamine" boundaryCondition="false" compartment="Internal_Species"/>
<species id="M_pydx_p" name="Pyridoxal" boundaryCondition="false" compartment="Internal_Species"/>
<species id="M_pydxn_p" name="Pyridoxine" boundaryCondition="false" compartment="Internal_Species"/>
<species id="M_pyr_p" name="Pyruvate" boundaryCondition="false" compartment="Internal_Species"/>
<species id="M_quin_p" name="Quinate" boundaryCondition="false" compartment="Internal_Species"/>
<species id="M_r5p_p" name="alpha-D-Ribose5-phosphate" boundaryCondition="false" compartment="Internal_Species"/>
<species id="M_rfamp_p" name="rifampin" boundaryCondition="false" compartment="Internal_Species"/>
<species id="M_rib_DASH_D_p" name="D-Ribose" boundaryCondition="false" compartment="Internal_Species"/>
<species id="M_rmn_p" name="L-Rhamnose" boundaryCondition="false" compartment="Internal_Species"/>
<species id="M_sbt_DASH_D_p" name="D-Sorbitol" boundaryCondition="false" compartment="Internal_Species"/>
<species id="M_sel_p" name="Selenate" boundaryCondition="false" compartment="Internal_Species"/>
<species id="M_ser_DASH_D_p" name="D-Serine" boundaryCondition="false" compartment="Internal_Species"/>
<species id="M_ser_DASH_L_p" name="L-Serine" boundaryCondition="false" compartment="Internal_Species"/>
<species id="M_skm_p" name="Shikimate" boundaryCondition="false" compartment="Internal_Species"/>
<species id="M_slnt_p" name="selenite" boundaryCondition="false" compartment="Internal_Species"/>
<species id="M_so2_p" name="sulfurdioxide" boundaryCondition="false" compartment="Internal_Species"/>
<species id="M_so3_p" name="Sulfite" boundaryCondition="false" compartment="Internal_Species"/>
<species id="M_so4_p" name="Sulfate" boundaryCondition="false" compartment="Internal_Species"/>
<species id="M_spmd_p" name="Spermidine" boundaryCondition="false" compartment="Internal_Species"/>
<species id="M_succ_p" name="Succinate" boundaryCondition="false" compartment="Internal_Species"/>
<species id="M_sucr_p" name="Sucrose" boundaryCondition="false" compartment="Internal_Species"/>
<species id="M_sulfac_p" name="sulfoacetate" boundaryCondition="false" compartment="Internal_Species"/>
<species id="M_tartr_DASH_D_p" name="D-tartrate" boundaryCondition="false" compartment="Internal_Species"/>
<species id="M_tartr_DASH_L_p" name="L-tartrate" boundaryCondition="false" compartment="Internal_Species"/>
<species id="M_taur_p" name="Taurine" boundaryCondition="false" compartment="Internal_Species"/>
<species id="M_tcynt_p" name="Thiocyanate" boundaryCondition="false" compartment="Internal_Species"/>
<species id="M_thm_p" name="Thiamin" boundaryCondition="false" compartment="Internal_Species"/>
<species id="M_thr_DASH_L_p" name="L-Threonine" boundaryCondition="false" compartment="Internal_Species"/>
<species id="M_thrp_p" name="L-ThreonineO-3-phosphate" boundaryCondition="false" compartment="Internal_Species"/>
<species id="M_thym_p" name="Thymine" boundaryCondition="false" compartment="Internal_Species"/>
<species id="M_thymd_p" name="Thymidine" boundaryCondition="false" compartment="Internal_Species"/>
<species id="M_tma_p" name="trimethylamine" boundaryCondition="false" compartment="Internal_Species"/>
<species id="M_tmao_p" name="TrimethylamineN-oxide" boundaryCondition="false" compartment="Internal_Species"/>
<species id="M_tre_p" name="Trehalose" boundaryCondition="false" compartment="Internal_Species"/>
<species id="M_trp_DASH_L_p" name="L-Tryptophan" boundaryCondition="false" compartment="Internal_Species"/>
<species id="M_tsul_p" name="Thiosulfate" boundaryCondition="false" compartment="Internal_Species"/>
<species id="M_ttdca_p" name="tetradecanoate(n-C14:0)" boundaryCondition="false" compartment="Internal_Species"/>
<species id="M_ttdcea_p" name="tetradecenoate(n-C14:1)" boundaryCondition="false" compartment="Internal_Species"/>
<species id="M_ttrcyc_p" name="tetracycline" boundaryCondition="false" compartment="Internal_Species"/>
<species id="M_tungs_p" name="tungstate" boundaryCondition="false" compartment="Internal_Species"/>
<species id="M_tym_p" name="Tyramine" boundaryCondition="false" compartment="Internal_Species"/>
<species id="M_tyr_DASH_L_p" name="L-Tyrosine" boundaryCondition="false" compartment="Internal_Species"/>
<species id="M_tyrp_p" name="Phosphotyrosine" boundaryCondition="false" compartment="Internal_Species"/>
<species id="M_uLa4n_p" name="undecaprenylphosphate-4-amino-4-deoxy-L-arabinose" boundaryCondition="false" compartment="Internal_Species"/>
<species id="M_uacgam_p" name="UDP-N-acetyl-D-glucosamine" boundaryCondition="false" compartment="Internal_Species"/>
<species id="M_udcpdp_p" name="Undecaprenyldiphosphate" boundaryCondition="false" compartment="Internal_Species"/>
<species id="M_udcpp_p" name="Undecaprenylphosphate" boundaryCondition="false" compartment="Internal_Species"/>
<species id="M_udpacgal_p" name="UDP-N-acetyl-D-galactosamine" boundaryCondition="false" compartment="Internal_Species"/>
<species id="M_udpg_p" name="UDPglucose" boundaryCondition="false" compartment="Internal_Species"/>
<species id="M_udpgal_p" name="UDPgalactose" boundaryCondition="false" compartment="Internal_Species"/>
<species id="M_udpglcur_p" name="UDP-D-glucuronate" boundaryCondition="false" compartment="Internal_Species"/>
<species id="M_ump_p" name="UMP" boundaryCondition="false" compartment="Internal_Species"/>
<species id="M_unagamuf_p" name="Undecaprenyl-diphosphoN-acetylglucosamine-N-acetylmannosaminuronate-N-acetamido-4,6-dideoxy-D-galactose" boundaryCondition="false" compartment="Internal_Species"/>
<species id="M_ura_p" name="Uracil" boundaryCondition="false" compartment="Internal_Species"/>
<species id="M_urea_p" name="Urea" boundaryCondition="false" compartment="Internal_Species"/>
<species id="M_uri_p" name="Uridine" boundaryCondition="false" compartment="Internal_Species"/>
<species id="M_val_DASH_L_p" name="L-Valine" boundaryCondition="false" compartment="Internal_Species"/>
<species id="M_xan_p" name="Xanthine" boundaryCondition="false" compartment="Internal_Species"/>
<species id="M_xmp_p" name="Xanthosine5#-phosphate" boundaryCondition="false" compartment="Internal_Species"/>
<species id="M_xtsn_p" name="Xanthosine" boundaryCondition="false" compartment="Internal_Species"/>
<species id="M_xyl_DASH_D_p" name="D-Xylose" boundaryCondition="false" compartment="Internal_Species"/>
<species id="M_xylu_DASH_L_p" name="L-Xylulose" boundaryCondition="false" compartment="Internal_Species"/>
<species id="M_zn2_p" name="Zinc" boundaryCondition="false" compartment="Internal_Species"/>
<species id="M_glxBIO_c" name="M_glxBIO_c" boundaryCondition="false" compartment="Internal_Species"/>
<species id="M_forBIO_c" name="M_forBIO_c" boundaryCondition="false" compartment="Internal_Species"/>
<species id="Biomass" name="Biomass" boundaryCondition="true" compartment="External_Species"/>
<species id="M_ca2_ex" name="M_ca2_ex" boundaryCondition="true" compartment="External_Species"/>
<species id="M_cbl1_ex" name="M_cbl1_ex" boundaryCondition="true" compartment="External_Species"/>
<species id="M_cl_ex" name="M_cl_ex" boundaryCondition="true" compartment="External_Species"/>
<species id="M_co2_ex" name="M_co2_ex" boundaryCondition="true" compartment="External_Species"/>
<species id="M_cobalt2_ex" name="M_cobalt2_ex" boundaryCondition="true" compartment="External_Species"/>
<species id="M_cu2_ex" name="M_cu2_ex" boundaryCondition="true" compartment="External_Species"/>
<species id="M_fe2_ex" name="M_fe2_ex" boundaryCondition="true" compartment="External_Species"/>
<species id="M_fe3_ex" name="M_fe3_ex" boundaryCondition="true" compartment="External_Species"/>
<species id="M_glc_DASH_D_ex" name="M_glc_DASH_D_ex" boundaryCondition="true" compartment="External_Species"/>
<species id="M_glyc_ex" name="M_glyc_ex" boundaryCondition="true" compartment="External_Species"/>
<species id="M_h_ex" name="M_h_ex" boundaryCondition="true" compartment="External_Species"/>
<species id="M_h2o_ex" name="M_h2o_ex" boundaryCondition="true" compartment="External_Species"/>
<species id="M_k_ex" name="M_k_ex" boundaryCondition="true" compartment="External_Species"/>
<species id="M_mg2_ex" name="M_mg2_ex" boundaryCondition="true" compartment="External_Species"/>
<species id="M_mn2_ex" name="M_mn2_ex" boundaryCondition="true" compartment="External_Species"/>
<species id="M_mobd_ex" name="M_mobd_ex" boundaryCondition="true" compartment="External_Species"/>
<species id="M_nh4_ex" name="M_nh4_ex" boundaryCondition="true" compartment="External_Species"/>
<species id="M_ni2_ex" name="M_ni2_ex" boundaryCondition="true" compartment="External_Species"/>
<species id="M_o2_ex" name="M_o2_ex" boundaryCondition="true" compartment="External_Species"/>
<species id="M_pi_ex" name="M_pi_ex" boundaryCondition="true" compartment="External_Species"/>
<species id="M_so4_ex" name="M_so4_ex" boundaryCondition="true" compartment="External_Species"/>
<species id="M_succ_ex" name="M_succ_ex" boundaryCondition="true" compartment="External_Species"/>
<species id="M_zn2_ex" name="M_zn2_ex" boundaryCondition="true" compartment="External_Species"/>
<species id="M_ac_ex" name="M_ac_ex" boundaryCondition="true" compartment="External_Species"/>
<species id="M_etoh_ex" name="M_etoh_ex" boundaryCondition="true" compartment="External_Species"/>
<species id="M_for_ex" name="M_for_ex" boundaryCondition="true" compartment="External_Species"/>
<species id="M_h2_ex" name="M_h2_ex" boundaryCondition="true" compartment="External_Species"/>
<species id="M_lac_ex" name="M_lac_ex" boundaryCondition="true" compartment="External_Species"/>
<species id="M_4CRSOL_ex" name="M_4CRSOL_ex" boundaryCondition="true" compartment="External_Species"/>
<species id="M_5DRIB_ex" name="M_5DRIB_ex" boundaryCondition="true" compartment="External_Species"/>
<species id="M_AACALD_ex" name="M_AACALD_ex" boundaryCondition="true" compartment="External_Species"/>
<species id="M_AMOB_ex" name="M_AMOB_ex" boundaryCondition="true" compartment="External_Species"/>
<species id="M_MTHTHF_ex" name="M_MTHTHF_ex" boundaryCondition="true" compartment="External_Species"/>
<species id="M_OXAM_ex" name="M_OXAM_ex" boundaryCondition="true" compartment="External_Species"/>
<species id="M_12ppd_DASH_R_ex" name="M_12ppd_DASH_R_ex" boundaryCondition="true" compartment="External_Species"/>
<species id="M_12ppd_DASH_S_ex" name="M_12ppd_DASH_S_ex" boundaryCondition="true" compartment="External_Species"/>
<species id="M_14glucan_ex" name="M_14glucan_ex" boundaryCondition="true" compartment="External_Species"/>
<species id="M_15dap_ex" name="M_15dap_ex" boundaryCondition="true" compartment="External_Species"/>
<species id="M_23camp_ex" name="M_23camp_ex" boundaryCondition="true" compartment="External_Species"/>
<species id="M_23ccmp_ex" name="M_23ccmp_ex" boundaryCondition="true" compartment="External_Species"/>
<species id="M_23cgmp_ex" name="M_23cgmp_ex" boundaryCondition="true" compartment="External_Species"/>
<species id="M_23cump_ex" name="M_23cump_ex" boundaryCondition="true" compartment="External_Species"/>
<species id="M_23dappa_ex" name="M_23dappa_ex" boundaryCondition="true" compartment="External_Species"/>
<species id="M_26dap_DASH_M_ex" name="M_26dap_DASH_M_ex" boundaryCondition="true" compartment="External_Species"/>
<species id="M_2ddglcn_ex" name="M_2ddglcn_ex" boundaryCondition="true" compartment="External_Species"/>
<species id="M_34dhpac_ex" name="M_34dhpac_ex" boundaryCondition="true" compartment="External_Species"/>
<species id="M_3amp_ex" name="M_3amp_ex" boundaryCondition="true" compartment="External_Species"/>
<species id="M_3cmp_ex" name="M_3cmp_ex" boundaryCondition="true" compartment="External_Species"/>
<species id="M_3gmp_ex" name="M_3gmp_ex" boundaryCondition="true" compartment="External_Species"/>
<species id="M_3hcinnm_ex" name="M_3hcinnm_ex" boundaryCondition="true" compartment="External_Species"/>
<species id="M_3hpp_ex" name="M_3hpp_ex" boundaryCondition="true" compartment="External_Species"/>
<species id="M_3hpppn_ex" name="M_3hpppn_ex" boundaryCondition="true" compartment="External_Species"/>
<species id="M_3ump_ex" name="M_3ump_ex" boundaryCondition="true" compartment="External_Species"/>
<species id="M_4abut_ex" name="M_4abut_ex" boundaryCondition="true" compartment="External_Species"/>
<species id="M_4hoxpacd_ex" name="M_4hoxpacd_ex" boundaryCondition="true" compartment="External_Species"/>
<species id="M_5dglcn_ex" name="M_5dglcn_ex" boundaryCondition="true" compartment="External_Species"/>
<species id="M_5mtr_ex" name="M_5mtr_ex" boundaryCondition="true" compartment="External_Species"/>
<species id="M_LalaDglu_ex" name="M_LalaDglu_ex" boundaryCondition="true" compartment="External_Species"/>
<species id="M_LalaDgluMdap_ex" name="M_LalaDgluMdap_ex" boundaryCondition="true" compartment="External_Species"/>
<species id="M_LalaDgluMdapDala_ex" name="M_LalaDgluMdapDala_ex" boundaryCondition="true" compartment="External_Species"/>
<species id="M_LalaLglu_ex" name="M_LalaLglu_ex" boundaryCondition="true" compartment="External_Species"/>
<species id="M_acac_ex" name="M_acac_ex" boundaryCondition="true" compartment="External_Species"/>
<species id="M_acald_ex" name="M_acald_ex" boundaryCondition="true" compartment="External_Species"/>
<species id="M_acgal_ex" name="M_acgal_ex" boundaryCondition="true" compartment="External_Species"/>
<species id="M_acgal1p_ex" name="M_acgal1p_ex" boundaryCondition="true" compartment="External_Species"/>
<species id="M_acgam_ex" name="M_acgam_ex" boundaryCondition="true" compartment="External_Species"/>
<species id="M_acgam1p_ex" name="M_acgam1p_ex" boundaryCondition="true" compartment="External_Species"/>
<species id="M_acmana_ex" name="M_acmana_ex" boundaryCondition="true" compartment="External_Species"/>
<species id="M_acmum_ex" name="M_acmum_ex" boundaryCondition="true" compartment="External_Species"/>
<species id="M_acnam_ex" name="M_acnam_ex" boundaryCondition="true" compartment="External_Species"/>
<species id="M_acolipa_ex" name="M_acolipa_ex" boundaryCondition="true" compartment="External_Species"/>
<species id="M_acser_ex" name="M_acser_ex" boundaryCondition="true" compartment="External_Species"/>
<species id="M_ade_ex" name="M_ade_ex" boundaryCondition="true" compartment="External_Species"/>
<species id="M_adn_ex" name="M_adn_ex" boundaryCondition="true" compartment="External_Species"/>
<species id="M_adocbl_ex" name="M_adocbl_ex" boundaryCondition="true" compartment="External_Species"/>
<species id="M_ag_ex" name="M_ag_ex" boundaryCondition="true" compartment="External_Species"/>
<species id="M_agm_ex" name="M_agm_ex" boundaryCondition="true" compartment="External_Species"/>
<species id="M_akg_ex" name="M_akg_ex" boundaryCondition="true" compartment="External_Species"/>
<species id="M_ala_DASH_B_ex" name="M_ala_DASH_B_ex" boundaryCondition="true" compartment="External_Species"/>
<species id="M_ala_DASH_D_ex" name="M_ala_DASH_D_ex" boundaryCondition="true" compartment="External_Species"/>
<species id="M_ala_DASH_L_ex" name="M_ala_DASH_L_ex" boundaryCondition="true" compartment="External_Species"/>
<species id="M_alaala_ex" name="M_alaala_ex" boundaryCondition="true" compartment="External_Species"/>
<species id="M_all_DASH_D_ex" name="M_all_DASH_D_ex" boundaryCondition="true" compartment="External_Species"/>
<species id="M_alltn_ex" name="M_alltn_ex" boundaryCondition="true" compartment="External_Species"/>
<species id="M_amp_ex" name="M_amp_ex" boundaryCondition="true" compartment="External_Species"/>
<species id="M_anhgm_ex" name="M_anhgm_ex" boundaryCondition="true" compartment="External_Species"/>
<species id="M_arab_DASH_L_ex" name="M_arab_DASH_L_ex" boundaryCondition="true" compartment="External_Species"/>
<species id="M_arbt_ex" name="M_arbt_ex" boundaryCondition="true" compartment="External_Species"/>
<species id="M_arbtn_ex" name="M_arbtn_ex" boundaryCondition="true" compartment="External_Species"/>
<species id="M_arbtn_DASH_fe3_ex" name="M_arbtn_DASH_fe3_ex" boundaryCondition="true" compartment="External_Species"/>
<species id="M_arg_DASH_L_ex" name="M_arg_DASH_L_ex" boundaryCondition="true" compartment="External_Species"/>
<species id="M_ascb_DASH_L_ex" name="M_ascb_DASH_L_ex" boundaryCondition="true" compartment="External_Species"/>
<species id="M_asn_DASH_L_ex" name="M_asn_DASH_L_ex" boundaryCondition="true" compartment="External_Species"/>
<species id="M_aso3_ex" name="M_aso3_ex" boundaryCondition="true" compartment="External_Species"/>
<species id="M_asp_DASH_L_ex" name="M_asp_DASH_L_ex" boundaryCondition="true" compartment="External_Species"/>
<species id="M_btn_ex" name="M_btn_ex" boundaryCondition="true" compartment="External_Species"/>
<species id="M_but_ex" name="M_but_ex" boundaryCondition="true" compartment="External_Species"/>
<species id="M_butso3_ex" name="M_butso3_ex" boundaryCondition="true" compartment="External_Species"/>
<species id="M_cbi_ex" name="M_cbi_ex" boundaryCondition="true" compartment="External_Species"/>
<species id="M_cd2_ex" name="M_cd2_ex" boundaryCondition="true" compartment="External_Species"/>
<species id="M_cgly_ex" name="M_cgly_ex" boundaryCondition="true" compartment="External_Species"/>
<species id="M_chol_ex" name="M_chol_ex" boundaryCondition="true" compartment="External_Species"/>
<species id="M_chtbs_ex" name="M_chtbs_ex" boundaryCondition="true" compartment="External_Species"/>
<species id="M_cit_ex" name="M_cit_ex" boundaryCondition="true" compartment="External_Species"/>
<species id="M_cm_ex" name="M_cm_ex" boundaryCondition="true" compartment="External_Species"/>
<species id="M_cmp_ex" name="M_cmp_ex" boundaryCondition="true" compartment="External_Species"/>
<species id="M_colipa_ex" name="M_colipa_ex" boundaryCondition="true" compartment="External_Species"/>
<species id="M_colipap_ex" name="M_colipap_ex" boundaryCondition="true" compartment="External_Species"/>
<species id="M_cpgn_ex" name="M_cpgn_ex" boundaryCondition="true" compartment="External_Species"/>
<species id="M_cpgn_DASH_un_ex" name="M_cpgn_DASH_un_ex" boundaryCondition="true" compartment="External_Species"/>
<species id="M_crn_ex" name="M_crn_ex" boundaryCondition="true" compartment="External_Species"/>
<species id="M_crn_DASH_D_ex" name="M_crn_DASH_D_ex" boundaryCondition="true" compartment="External_Species"/>
<species id="M_csn_ex" name="M_csn_ex" boundaryCondition="true" compartment="External_Species"/>
<species id="M_cu_ex" name="M_cu_ex" boundaryCondition="true" compartment="External_Species"/>
<species id="M_cyan_ex" name="M_cyan_ex" boundaryCondition="true" compartment="External_Species"/>
<species id="M_cynt_ex" name="M_cynt_ex" boundaryCondition="true" compartment="External_Species"/>
<species id="M_cys_DASH_D_ex" name="M_cys_DASH_D_ex" boundaryCondition="true" compartment="External_Species"/>
<species id="M_cys_DASH_L_ex" name="M_cys_DASH_L_ex" boundaryCondition="true" compartment="External_Species"/>
<species id="M_cytd_ex" name="M_cytd_ex" boundaryCondition="true" compartment="External_Species"/>
<species id="M_dad_DASH_2_ex" name="M_dad_DASH_2_ex" boundaryCondition="true" compartment="External_Species"/>
<species id="M_damp_ex" name="M_damp_ex" boundaryCondition="true" compartment="External_Species"/>
<species id="M_dca_ex" name="M_dca_ex" boundaryCondition="true" compartment="External_Species"/>
<species id="M_dcmp_ex" name="M_dcmp_ex" boundaryCondition="true" compartment="External_Species"/>
<species id="M_dcyt_ex" name="M_dcyt_ex" boundaryCondition="true" compartment="External_Species"/>
<species id="M_ddca_ex" name="M_ddca_ex" boundaryCondition="true" compartment="External_Species"/>
<species id="M_dgmp_ex" name="M_dgmp_ex" boundaryCondition="true" compartment="External_Species"/>
<species id="M_dgsn_ex" name="M_dgsn_ex" boundaryCondition="true" compartment="External_Species"/>
<species id="M_dha_ex" name="M_dha_ex" boundaryCondition="true" compartment="External_Species"/>
<species id="M_dimp_ex" name="M_dimp_ex" boundaryCondition="true" compartment="External_Species"/>
<species id="M_din_ex" name="M_din_ex" boundaryCondition="true" compartment="External_Species"/>
<species id="M_dms_ex" name="M_dms_ex" boundaryCondition="true" compartment="External_Species"/>
<species id="M_dmso_ex" name="M_dmso_ex" boundaryCondition="true" compartment="External_Species"/>
<species id="M_dopa_ex" name="M_dopa_ex" boundaryCondition="true" compartment="External_Species"/>
<species id="M_doxrbcn_ex" name="M_doxrbcn_ex" boundaryCondition="true" compartment="External_Species"/>
<species id="M_dtmp_ex" name="M_dtmp_ex" boundaryCondition="true" compartment="External_Species"/>
<species id="M_dump_ex" name="M_dump_ex" boundaryCondition="true" compartment="External_Species"/>
<species id="M_duri_ex" name="M_duri_ex" boundaryCondition="true" compartment="External_Species"/>
<species id="M_eca4colipa_ex" name="M_eca4colipa_ex" boundaryCondition="true" compartment="External_Species"/>
<species id="M_enlipa_ex" name="M_enlipa_ex" boundaryCondition="true" compartment="External_Species"/>
<species id="M_enter_ex" name="M_enter_ex" boundaryCondition="true" compartment="External_Species"/>
<species id="M_etha_ex" name="M_etha_ex" boundaryCondition="true" compartment="External_Species"/>
<species id="M_ethso3_ex" name="M_ethso3_ex" boundaryCondition="true" compartment="External_Species"/>
<species id="M_f6p_ex" name="M_f6p_ex" boundaryCondition="true" compartment="External_Species"/>
<species id="M_fald_ex" name="M_fald_ex" boundaryCondition="true" compartment="External_Species"/>
<species id="M_fe3dcit_ex" name="M_fe3dcit_ex" boundaryCondition="true" compartment="External_Species"/>
<species id="M_fe3dhbzs_ex" name="M_fe3dhbzs_ex" boundaryCondition="true" compartment="External_Species"/>
<species id="M_fe3hox_ex" name="M_fe3hox_ex" boundaryCondition="true" compartment="External_Species"/>
<species id="M_fe3hox_DASH_un_ex" name="M_fe3hox_DASH_un_ex" boundaryCondition="true" compartment="External_Species"/>
<species id="M_fecrm_ex" name="M_fecrm_ex" boundaryCondition="true" compartment="External_Species"/>
<species id="M_fecrm_DASH_un_ex" name="M_fecrm_DASH_un_ex" boundaryCondition="true" compartment="External_Species"/>
<species id="M_feenter_ex" name="M_feenter_ex" boundaryCondition="true" compartment="External_Species"/>
<species id="M_feoxam_ex" name="M_feoxam_ex" boundaryCondition="true" compartment="External_Species"/>
<species id="M_feoxam_DASH_un_ex" name="M_feoxam_DASH_un_ex" boundaryCondition="true" compartment="External_Species"/>
<species id="M_fru_ex" name="M_fru_ex" boundaryCondition="true" compartment="External_Species"/>
<species id="M_frulys_ex" name="M_frulys_ex" boundaryCondition="true" compartment="External_Species"/>
<species id="M_fruur_ex" name="M_fruur_ex" boundaryCondition="true" compartment="External_Species"/>
<species id="M_fuc_DASH_L_ex" name="M_fuc_DASH_L_ex" boundaryCondition="true" compartment="External_Species"/>
<species id="M_fum_ex" name="M_fum_ex" boundaryCondition="true" compartment="External_Species"/>
<species id="M_fusa_ex" name="M_fusa_ex" boundaryCondition="true" compartment="External_Species"/>
<species id="M_g1p_ex" name="M_g1p_ex" boundaryCondition="true" compartment="External_Species"/>
<species id="M_g3pc_ex" name="M_g3pc_ex" boundaryCondition="true" compartment="External_Species"/>
<species id="M_g3pe_ex" name="M_g3pe_ex" boundaryCondition="true" compartment="External_Species"/>
<species id="M_g3pg_ex" name="M_g3pg_ex" boundaryCondition="true" compartment="External_Species"/>
<species id="M_g3pi_ex" name="M_g3pi_ex" boundaryCondition="true" compartment="External_Species"/>
<species id="M_g3ps_ex" name="M_g3ps_ex" boundaryCondition="true" compartment="External_Species"/>
<species id="M_g6p_ex" name="M_g6p_ex" boundaryCondition="true" compartment="External_Species"/>
<species id="M_gal_ex" name="M_gal_ex" boundaryCondition="true" compartment="External_Species"/>
<species id="M_gal_DASH_bD_ex" name="M_gal_DASH_bD_ex" boundaryCondition="true" compartment="External_Species"/>
<species id="M_gal1p_ex" name="M_gal1p_ex" boundaryCondition="true" compartment="External_Species"/>
<species id="M_galct_DASH_D_ex" name="M_galct_DASH_D_ex" boundaryCondition="true" compartment="External_Species"/>
<species id="M_galctn_DASH_D_ex" name="M_galctn_DASH_D_ex" boundaryCondition="true" compartment="External_Species"/>
<species id="M_galctn_DASH_L_ex" name="M_galctn_DASH_L_ex" boundaryCondition="true" compartment="External_Species"/>
<species id="M_galt_ex" name="M_galt_ex" boundaryCondition="true" compartment="External_Species"/>
<species id="M_galur_ex" name="M_galur_ex" boundaryCondition="true" compartment="External_Species"/>
<species id="M_gam_ex" name="M_gam_ex" boundaryCondition="true" compartment="External_Species"/>
<species id="M_gam6p_ex" name="M_gam6p_ex" boundaryCondition="true" compartment="External_Species"/>
<species id="M_gbbtn_ex" name="M_gbbtn_ex" boundaryCondition="true" compartment="External_Species"/>
<species id="M_gdp_ex" name="M_gdp_ex" boundaryCondition="true" compartment="External_Species"/>
<species id="M_glcn_ex" name="M_glcn_ex" boundaryCondition="true" compartment="External_Species"/>
<species id="M_glcr_ex" name="M_glcr_ex" boundaryCondition="true" compartment="External_Species"/>
<species id="M_glcur_ex" name="M_glcur_ex" boundaryCondition="true" compartment="External_Species"/>
<species id="M_glcur1p_ex" name="M_glcur1p_ex" boundaryCondition="true" compartment="External_Species"/>
<species id="M_gln_DASH_L_ex" name="M_gln_DASH_L_ex" boundaryCondition="true" compartment="External_Species"/>
<species id="M_glu_DASH_L_ex" name="M_glu_DASH_L_ex" boundaryCondition="true" compartment="External_Species"/>
[truncated: 26,178 more rows]
