# Supplementary material for: EColiCore2: a reference network model of the central metabolism of Escherichia coli and relationships to its genome-scale parent model
Source: Sci Rep. 2017 Jan 3;7:39647. doi: 10.1038/srep39647 (PMC5206746; doi:10.1038/srep39647)
Supplement: Supplementary Dataset 2 [file srep39647-s3.xls]

## Sheet: Sheet1
<?xml version="1.0" encoding="UTF-8"?>
<sbml xmlns="http://www.sbml.org/sbml/level3rg/sbml/level3/" level="3" version="1" xmlns:fbc="http://www.sbml.org/sbml/level3/version1/fbc/version2">
<model id="CNA_EColiCore2__ECC2_" name="EColiCore2 (ECC2)">
<listOfCompartments>
<compartment id="External_Species"/>
<compartment id="Internal_Species"/>
</listOfCompartments>
<listOfSpecies>
<species id="M_10fthf_c" name="10-Formyltetrahydrofolate" boundaryCondition="false" compartment="Internal_Species"/>
<species id="M_13dpg_c" name="3-Phospho-D-glyceroylphosphate" boundaryCondition="false" compartment="Internal_Species"/>
<species id="M_1hdec9eg3p_c" name="1-hexadec-9-enoyl-sn-glycerol3-phosphate" boundaryCondition="false" compartment="Internal_Species"/>
<species id="M_1hdecg3p_c" name="1-hexadecanoyl-sn-glycerol3-phosphate" boundaryCondition="false" compartment="Internal_Species"/>
<species id="M_1pyr5c_c" name="1-Pyrroline-5-carboxylate" boundaryCondition="false" compartment="Internal_Species"/>
<species id="M_23dhdp_c" name="2,3-Dihydrodipicolinate" boundaryCondition="false" compartment="Internal_Species"/>
<species id="M_23dhmb_c" name="(R)-2,3-Dihydroxy-3-methylbutanoate" boundaryCondition="false" compartment="Internal_Species"/>
<species id="M_23dhmp_c" name="(R)-2,3-Dihydroxy-3-methylpentanoate" boundaryCondition="false" compartment="Internal_Species"/>
<species id="M_25aics_c" name="(S)-2-[5-Amino-1-(5-phospho-D-ribosyl)imidazole-4-carboxamido]succinate" boundaryCondition="false" compartment="Internal_Species"/>
<species id="M_25drapp_c" name="2,5-Diamino-6-(ribosylamino)-4-(3H)-pyrimidinone5#-phosphate" boundaryCondition="false" compartment="Internal_Species"/>
<species id="M_26dap_DASH_LL_c" name="LL-2,6-Diaminoheptanedioate" boundaryCondition="false" compartment="Internal_Species"/>
<species id="M_26dap_DASH_M_c" name="meso-2,6-Diaminoheptanedioate" boundaryCondition="false" compartment="Internal_Species"/>
<species id="M_2ahbut_c" name="(S)-2-Aceto-2-hydroxybutanoate" boundaryCondition="false" compartment="Internal_Species"/>
<species id="M_2cpr5p_c" name="1-(2-Carboxyphenylamino)-1-deoxy-D-ribulose5-phosphate" boundaryCondition="false" compartment="Internal_Species"/>
<species id="M_2dda7p_c" name="2-Dehydro-3-deoxy-D-arabino-heptonate7-phosphate" boundaryCondition="false" compartment="Internal_Species"/>
<species id="M_2ddg6p_c" name="2-Dehydro-3-deoxy-D-gluconate6-phosphate" boundaryCondition="false" compartment="Internal_Species"/>
<species id="M_2dhp_c" name="2-Dehydropantoate" boundaryCondition="false" compartment="Internal_Species"/>
<species id="M_2dmmq8_c" name="2-Demethylmenaquinone8" boundaryCondition="false" compartment="Internal_Species"/>
<species id="M_2dmmql8_c" name="2-Demethylmenaquinol8" boundaryCondition="false" compartment="Internal_Species"/>
<species id="M_2dr1p_c" name="2-Deoxy-D-ribose1-phosphate" boundaryCondition="false" compartment="Internal_Species"/>
<species id="M_2fe1s_c" name="[2Fe-1S]desulfuratediron-sulfurcluster" boundaryCondition="false" compartment="Internal_Species"/>
<species id="M_2fe2s_c" name="[2Fe-2S]iron-sulfurcluster" boundaryCondition="false" compartment="Internal_Species"/>
<species id="M_2h3oppan_c" name="2-Hydroxy-3-oxopropanoate" boundaryCondition="false" compartment="Internal_Species"/>
<species id="M_2ippm_c" name="2-Isopropylmaleate" boundaryCondition="false" compartment="Internal_Species"/>
<species id="M_2mahmp_c" name="2-Methyl-4-amino-5-hydroxymethylpyrimidinediphosphate" boundaryCondition="false" compartment="Internal_Species"/>
<species id="M_2me4p_c" name="2-C-methyl-D-erythritol4-phosphate" boundaryCondition="false" compartment="Internal_Species"/>
<species id="M_2mecdp_c" name="2-C-methyl-D-erythritol2,4-cyclodiphosphate" boundaryCondition="false" compartment="Internal_Species"/>
<species id="M_2obut_c" name="2-Oxobutanoate" boundaryCondition="false" compartment="Internal_Species"/>
<species id="M_2ohph_c" name="2-Octaprenyl-6-hydroxyphenol" boundaryCondition="false" compartment="Internal_Species"/>
<species id="M_2oph_c" name="2-Octaprenylphenol" boundaryCondition="false" compartment="Internal_Species"/>
<species id="M_2p4c2me_c" name="2-phospho-4-(cytidine5#-diphospho)-2-C-methyl-D-erythritol" boundaryCondition="false" compartment="Internal_Species"/>
<species id="M_2pg_c" name="D-Glycerate2-phosphate" boundaryCondition="false" compartment="Internal_Species"/>
<species id="M_34hpp_c" name="3-(4-Hydroxyphenyl)pyruvate" boundaryCondition="false" compartment="Internal_Species"/>
<species id="M_3c2hmp_c" name="3-Carboxy-2-hydroxy-4-methylpentanoate" boundaryCondition="false" compartment="Internal_Species"/>
<species id="M_3c3hmp_c" name="3-Carboxy-3-hydroxy-4-methylpentanoate" boundaryCondition="false" compartment="Internal_Species"/>
<species id="M_3c4mop_c" name="3-Carboxy-4-methyl-2-oxopentanoate" boundaryCondition="false" compartment="Internal_Species"/>
<species id="M_3dhq_c" name="3-Dehydroquinate" boundaryCondition="false" compartment="Internal_Species"/>
<species id="M_3dhsk_c" name="3-Dehydroshikimate" boundaryCondition="false" compartment="Internal_Species"/>
<species id="M_3hbcoa_c" name="(S)-3-Hydroxybutanoyl-CoA" boundaryCondition="false" compartment="Internal_Species"/>
<species id="M_3hdcoa_c" name="(S)-3-Hydroxydecanoyl-CoA" boundaryCondition="false" compartment="Internal_Species"/>
<species id="M_3hddcoa_c" name="(S)-3-Hydroxydodecanoyl-CoA" boundaryCondition="false" compartment="Internal_Species"/>
<species id="M_3hhcoa_c" name="(S)-3-Hydroxyhexanoyl-CoA" boundaryCondition="false" compartment="Internal_Species"/>
<species id="M_3hhdcoa_c" name="(S)-3-Hydroxyhexadecanoyl-CoA" boundaryCondition="false" compartment="Internal_Species"/>
<species id="M_3hmrsACP_c" name="(R)-3-Hydroxytetradecanoyl-[acyl-carrierprotein]" boundaryCondition="false" compartment="Internal_Species"/>
<species id="M_3hocoa_c" name="(S)-3-Hydroxyoctanoyl-CoA" boundaryCondition="false" compartment="Internal_Species"/>
<species id="M_3htdcoa_c" name="(S)-3-Hydroxytetradecanoyl-CoA" boundaryCondition="false" compartment="Internal_Species"/>
<species id="M_3ig3p_c" name="C#-(3-Indolyl)-glycerol3-phosphate" boundaryCondition="false" compartment="Internal_Species"/>
<species id="M_3mob_c" name="3-Methyl-2-oxobutanoate" boundaryCondition="false" compartment="Internal_Species"/>
<species id="M_3mop_c" name="(S)-3-Methyl-2-oxopentanoate" boundaryCondition="false" compartment="Internal_Species"/>
<species id="M_3odcoa_c" name="3-Oxodecanoyl-CoA" boundaryCondition="false" compartment="Internal_Species"/>
<species id="M_3oddcoa_c" name="3-Oxododecanoyl-CoA" boundaryCondition="false" compartment="Internal_Species"/>
<species id="M_3ohcoa_c" name="3-Oxohexanoyl-CoA" boundaryCondition="false" compartment="Internal_Species"/>
<species id="M_3ohdcoa_c" name="3-Oxohexadecanoyl-CoA" boundaryCondition="false" compartment="Internal_Species"/>
<species id="M_3omrsACP_c" name="3-Oxotetradecanoyl-[acyl-carrierprotein]" boundaryCondition="false" compartment="Internal_Species"/>
<species id="M_3oocoa_c" name="3-Oxooctanoyl-CoA" boundaryCondition="false" compartment="Internal_Species"/>
<species id="M_3ophb_c" name="3-Octaprenyl-4-hydroxybenzoate" boundaryCondition="false" compartment="Internal_Species"/>
<species id="M_3otdcoa_c" name="3-Oxotetradecanoyl-CoA" boundaryCondition="false" compartment="Internal_Species"/>
<species id="M_3pg_c" name="3-Phospho-D-glycerate" boundaryCondition="false" compartment="Internal_Species"/>
<species id="M_3php_c" name="3-Phosphohydroxypyruvate" boundaryCondition="false" compartment="Internal_Species"/>
<species id="M_3psme_c" name="5-O-(1-Carboxyvinyl)-3-phosphoshikimate" boundaryCondition="false" compartment="Internal_Species"/>
<species id="M_4abz_c" name="4-Aminobenzoate" boundaryCondition="false" compartment="Internal_Species"/>
<species id="M_4adcho_c" name="4-amino-4-deoxychorismate" boundaryCondition="false" compartment="Internal_Species"/>
<species id="M_4ampm_c" name="4-Amino-2-methyl-5-phosphomethylpyrimidine" boundaryCondition="false" compartment="Internal_Species"/>
<species id="M_4c2me_c" name="4-(cytidine5#-diphospho)-2-C-methyl-D-erythritol" boundaryCondition="false" compartment="Internal_Species"/>
<species id="M_4crsol_c" name="p-Cresol" boundaryCondition="false" compartment="Internal_Species"/>
<species id="M_4fe4s_c" name="[4Fe-4S]iron-sulfurcluster" boundaryCondition="false" compartment="Internal_Species"/>
<species id="M_4hbz_c" name="4-Hydroxybenzoate" boundaryCondition="false" compartment="Internal_Species"/>
<species id="M_4mop_c" name="4-Methyl-2-oxopentanoate" boundaryCondition="false" compartment="Internal_Species"/>
<species id="M_4mpetz_c" name="4-Methyl-5-(2-phosphoethyl)-thiazole" boundaryCondition="false" compartment="Internal_Species"/>
<species id="M_4pasp_c" name="4-Phospho-L-aspartate" boundaryCondition="false" compartment="Internal_Species"/>
<species id="M_4per_c" name="4-Phospho-D-erythronate" boundaryCondition="false" compartment="Internal_Species"/>
<species id="M_4ppan_c" name="D-4#-Phosphopantothenate" boundaryCondition="false" compartment="Internal_Species"/>
<species id="M_4ppcys_c" name="N-((R)-4-Phosphopantothenoyl)-L-cysteine" boundaryCondition="false" compartment="Internal_Species"/>
<species id="M_4r5au_c" name="4-(1-D-Ribitylamino)-5-aminouracil" boundaryCondition="false" compartment="Internal_Species"/>
<species id="M_5aizc_c" name="5-amino-1-(5-phospho-D-ribosyl)imidazole-4-carboxylate" boundaryCondition="false" compartment="Internal_Species"/>
<species id="M_5aop_c" name="5-Amino-4-oxopentanoate" boundaryCondition="false" compartment="Internal_Species"/>
<species id="M_5aprbu_c" name="5-Amino-6-(5#-phosphoribitylamino)uracil" boundaryCondition="false" compartment="Internal_Species"/>
<species id="M_5apru_c" name="5-Amino-6-(5#-phosphoribosylamino)uracil" boundaryCondition="false" compartment="Internal_Species"/>
<species id="M_5caiz_c" name="5-phosphoribosyl-5-carboxyaminoimidazole" boundaryCondition="false" compartment="Internal_Species"/>
<species id="M_5drib_c" name="5#-deoxyribose" boundaryCondition="false" compartment="Internal_Species"/>
<species id="M_5mthf_c" name="5-Methyltetrahydrofolate" boundaryCondition="false" compartment="Internal_Species"/>
<species id="M_6hmhpt_c" name="6-hydroxymethyldihydropterin" boundaryCondition="false" compartment="Internal_Species"/>
<species id="M_6hmhptpp_c" name="6-hydroxymethyl-dihydropterinpyrophosphate" boundaryCondition="false" compartment="Internal_Species"/>
<species id="M_6pgc_c" name="6-Phospho-D-gluconate" boundaryCondition="false" compartment="Internal_Species"/>
<species id="M_6pgl_c" name="6-phospho-D-glucono-1,5-lactone" boundaryCondition="false" compartment="Internal_Species"/>
<species id="M_8aonn_c" name="8-Amino-7-oxononanoate" boundaryCondition="false" compartment="Internal_Species"/>
<species id="M_ACP_c" name="acylcarrierprotein" boundaryCondition="false" compartment="Internal_Species"/>
<species id="M_aacoa_c" name="Acetoacetyl-CoA" boundaryCondition="false" compartment="Internal_Species"/>
<species id="M_ac_c" name="Acetate" boundaryCondition="false" compartment="Internal_Species"/>
<species id="M_acald_c" name="Acetaldehyde" boundaryCondition="false" compartment="Internal_Species"/>
<species id="M_accoa_c" name="Acetyl-CoA" boundaryCondition="false" compartment="Internal_Species"/>
<species id="M_acg5p_c" name="N-Acetyl-L-glutamyl5-phosphate" boundaryCondition="false" compartment="Internal_Species"/>
<species id="M_acg5sa_c" name="N-Acetyl-L-glutamate5-semialdehyde" boundaryCondition="false" compartment="Internal_Species"/>
<species id="M_acgam1p_c" name="N-Acetyl-D-glucosamine1-phosphate" boundaryCondition="false" compartment="Internal_Species"/>
<species id="M_acglu_c" name="N-Acetyl-L-glutamate" boundaryCondition="false" compartment="Internal_Species"/>
<species id="M_acon_DASH_C_c" name="cis-Aconitate" boundaryCondition="false" compartment="Internal_Species"/>
<species id="M_acorn_c" name="N2-Acetyl-L-ornithine" boundaryCondition="false" compartment="Internal_Species"/>
<species id="M_acser_c" name="O-Acetyl-L-serine" boundaryCondition="false" compartment="Internal_Species"/>
<species id="M_actp_c" name="Acetylphosphate" boundaryCondition="false" compartment="Internal_Species"/>
<species id="M_ade_c" name="Adenine" boundaryCondition="false" compartment="Internal_Species"/>
<species id="M_adn_c" name="Adenosine" boundaryCondition="false" compartment="Internal_Species"/>
<species id="M_adp_c" name="ADP" boundaryCondition="false" compartment="Internal_Species"/>
<species id="M_ahcys_c" name="S-Adenosyl-L-homocysteine" boundaryCondition="false" compartment="Internal_Species"/>
<species id="M_ahdt_c" name="2-Amino-4-hydroxy-6-(erythro-1,2,3-trihydroxypropyl)dihydropteridinetriphosphate" boundaryCondition="false" compartment="Internal_Species"/>
<species id="M_aicar_c" name="5-Amino-1-(5-Phospho-D-ribosyl)imidazole-4-carboxamide" boundaryCondition="false" compartment="Internal_Species"/>
<species id="M_air_c" name="5-amino-1-(5-phospho-D-ribosyl)imidazole" boundaryCondition="false" compartment="Internal_Species"/>
<species id="M_akg_c" name="2-Oxoglutarate" boundaryCondition="false" compartment="Internal_Species"/>
<species id="M_ala_DASH_B_c" name="beta-Alanine" boundaryCondition="false" compartment="Internal_Species"/>
<species id="M_ala_DASH_D_c" name="D-Alanine" boundaryCondition="false" compartment="Internal_Species"/>
<species id="M_ala_DASH_L_c" name="L-Alanine" boundaryCondition="false" compartment="Internal_Species"/>
<species id="M_alaala_c" name="D-Alanyl-D-alanine" boundaryCondition="false" compartment="Internal_Species"/>
<species id="M_alac_DASH_S_c" name="(S)-2-Acetolactate" boundaryCondition="false" compartment="Internal_Species"/>
<species id="M_amet_c" name="S-Adenosyl-L-methionine" boundaryCondition="false" compartment="Internal_Species"/>
<species id="M_amob_c" name="S-Adenosyl-4-methylthio-2-oxobutanoate" boundaryCondition="false" compartment="Internal_Species"/>
<species id="M_amp_c" name="AMP" boundaryCondition="false" compartment="Internal_Species"/>
<species id="M_anth_c" name="Anthranilate" boundaryCondition="false" compartment="Internal_Species"/>
<species id="M_aps_c" name="Adenosine5#-phosphosulfate" boundaryCondition="false" compartment="Internal_Species"/>
<species id="M_ara5p_c" name="D-Arabinose5-phosphate" boundaryCondition="false" compartment="Internal_Species"/>
<species id="M_arg_DASH_L_c" name="L-Arginine" boundaryCondition="false" compartment="Internal_Species"/>
<species id="M_argsuc_c" name="N(omega)-(L-Arginino)succinate" boundaryCondition="false" compartment="Internal_Species"/>
<species id="M_asn_DASH_L_c" name="L-Asparagine" boundaryCondition="false" compartment="Internal_Species"/>
<species id="M_asp_DASH_L_c" name="L-Aspartate" boundaryCondition="false" compartment="Internal_Species"/>
<species id="M_aspsa_c" name="L-Aspartate4-semialdehyde" boundaryCondition="false" compartment="Internal_Species"/>
<species id="M_atp_c" name="ATP" boundaryCondition="false" compartment="Internal_Species"/>
<species id="M_b2coa_c" name="Crotonoyl-CoA" boundaryCondition="false" compartment="Internal_Species"/>
<species id="M_bmoco_c" name="bis-molybdenumcofactor" boundaryCondition="false" compartment="Internal_Species"/>
<species id="M_bmoco1gdp_c" name="bis-molybdopterinmono-guaninedinucleotide" boundaryCondition="false" compartment="Internal_Species"/>
<species id="M_bmocogdp_c" name="bis-molybdopteringuaninedinucleotide" boundaryCondition="false" compartment="Internal_Species"/>
<species id="M_btcoa_c" name="Butanoyl-CoA" boundaryCondition="false" compartment="Internal_Species"/>
<species id="M_btn_c" name="Biotin" boundaryCondition="false" compartment="Internal_Species"/>
<species id="M_ca2_c" name="Calcium" boundaryCondition="false" compartment="Internal_Species"/>
<species id="M_cbasp_c" name="N-Carbamoyl-L-aspartate" boundaryCondition="false" compartment="Internal_Species"/>
<species id="M_cbp_c" name="Carbamoylphosphate" boundaryCondition="false" compartment="Internal_Species"/>
<species id="M_cdp_c" name="CDP" boundaryCondition="false" compartment="Internal_Species"/>
<species id="M_cdpdhdec9eg_c" name="CDP-1,2-dihexadec-9-enoylglycerol" boundaryCondition="false" compartment="Internal_Species"/>
<species id="M_cdpdhdecg_c" name="CDP-1,2-dihexadecanoylglycerol" boundaryCondition="false" compartment="Internal_Species"/>
<species id="M_chor_c" name="chorismate" boundaryCondition="false" compartment="Internal_Species"/>
<species id="M_cit_c" name="Citrate" boundaryCondition="false" compartment="Internal_Species"/>
<species id="M_citr_DASH_L_c" name="L-Citrulline" boundaryCondition="false" compartment="Internal_Species"/>
<species id="M_ckdo_c" name="CMP-3-deoxy-D-manno-octulosonate" boundaryCondition="false" compartment="Internal_Species"/>
<species id="M_cl_c" name="Chloride" boundaryCondition="false" compartment="Internal_Species"/>
<species id="M_cmp_c" name="CMP" boundaryCondition="false" compartment="Internal_Species"/>
<species id="M_co2_c" name="CO2" boundaryCondition="false" compartment="Internal_Species"/>
<species id="M_coa_c" name="CoenzymeA" boundaryCondition="false" compartment="Internal_Species"/>
<species id="M_cobalt2_c" name="Co2+" boundaryCondition="false" compartment="Internal_Species"/>
<species id="M_cpmp_c" name="cyclicpyranopterinmonophosphate" boundaryCondition="false" compartment="Internal_Species"/>
<species id="M_cpppg3_c" name="CoproporphyrinogenIII" boundaryCondition="false" compartment="Internal_Species"/>
<species id="M_ctp_c" name="CTP" boundaryCondition="false" compartment="Internal_Species"/>
<species id="M_cu2_c" name="Cu2+" boundaryCondition="false" compartment="Internal_Species"/>
<species id="M_cys_DASH_L_c" name="L-Cysteine" boundaryCondition="false" compartment="Internal_Species"/>
<species id="M_cyst_DASH_L_c" name="L-Cystathionine" boundaryCondition="false" compartment="Internal_Species"/>
<species id="M_dad_DASH_2_c" name="Deoxyadenosine" boundaryCondition="false" compartment="Internal_Species"/>
<species id="M_dad_DASH_5_c" name="5#-Deoxyadenosine" boundaryCondition="false" compartment="Internal_Species"/>
<species id="M_dadp_c" name="dADP" boundaryCondition="false" compartment="Internal_Species"/>
<species id="M_damp_c" name="dAMP" boundaryCondition="false" compartment="Internal_Species"/>
<species id="M_dann_c" name="7,8-Diaminononanoate" boundaryCondition="false" compartment="Internal_Species"/>
<species id="M_datp_c" name="dATP" boundaryCondition="false" compartment="Internal_Species"/>
<species id="M_db4p_c" name="3,4-dihydroxy-2-butanone4-phosphate" boundaryCondition="false" compartment="Internal_Species"/>
<species id="M_dc2coa_c" name="trans-Dec-2-enoyl-CoA" boundaryCondition="false" compartment="Internal_Species"/>
<species id="M_dcacoa_c" name="Decanoyl-CoA(n-C10:0CoA)" boundaryCondition="false" compartment="Internal_Species"/>
<species id="M_dcamp_c" name="N6-(1,2-Dicarboxyethyl)-AMP" boundaryCondition="false" compartment="Internal_Species"/>
<species id="M_dctp_c" name="dCTP" boundaryCondition="false" compartment="Internal_Species"/>
<species id="M_dd2coa_c" name="trans-Dodec-2-enoyl-CoA" boundaryCondition="false" compartment="Internal_Species"/>
<species id="M_ddca_c" name="Dodecanoate(n-C12:0)" boundaryCondition="false" compartment="Internal_Species"/>
<species id="M_ddcaACP_c" name="Dodecanoyl-ACP(n-C12:0ACP)" boundaryCondition="false" compartment="Internal_Species"/>
<species id="M_ddcacoa_c" name="Dodecanoyl-CoA(n-C12:0CoA)" boundaryCondition="false" compartment="Internal_Species"/>
<species id="M_dgtp_c" name="dGTP" boundaryCondition="false" compartment="Internal_Species"/>
<species id="M_dha_c" name="Dihydroxyacetone" boundaryCondition="false" compartment="Internal_Species"/>
<species id="M_dhap_c" name="Dihydroxyacetonephosphate" boundaryCondition="false" compartment="Internal_Species"/>
<species id="M_dhf_c" name="7,8-Dihydrofolate" boundaryCondition="false" compartment="Internal_Species"/>
<species id="M_dhgly_c" name="dehydroglycine" boundaryCondition="false" compartment="Internal_Species"/>
<species id="M_dhnpt_c" name="Dihydroneopterin" boundaryCondition="false" compartment="Internal_Species"/>
<species id="M_dhor_DASH_S_c" name="(S)-Dihydroorotate" boundaryCondition="false" compartment="Internal_Species"/>
<species id="M_dhpmp_c" name="Dihydroneopterinmonophosphate" boundaryCondition="false" compartment="Internal_Species"/>
<species id="M_dhpt_c" name="Dihydropteroate" boundaryCondition="false" compartment="Internal_Species"/>
<species id="M_dhptd_c" name="4,5-dihydroxy-2,3-pentanedione" boundaryCondition="false" compartment="Internal_Species"/>
<species id="M_dmlz_c" name="6,7-Dimethyl-8-(1-D-ribityl)lumazine" boundaryCondition="false" compartment="Internal_Species"/>
<species id="M_dmpp_c" name="Dimethylallyldiphosphate" boundaryCondition="false" compartment="Internal_Species"/>
<species id="M_dnad_c" name="Deamino-NAD+" boundaryCondition="false" compartment="Internal_Species"/>
<species id="M_dpcoa_c" name="Dephospho-CoA" boundaryCondition="false" compartment="Internal_Species"/>
<species id="M_dscl_c" name="dihydrosirohydrochlorin" boundaryCondition="false" compartment="Internal_Species"/>
<species id="M_dtbt_c" name="Dethiobiotin" boundaryCondition="false" compartment="Internal_Species"/>
<species id="M_dtdp_c" name="dTDP" boundaryCondition="false" compartment="Internal_Species"/>
<species id="M_dtmp_c" name="dTMP" boundaryCondition="false" compartment="Internal_Species"/>
<species id="M_dttp_c" name="dTTP" boundaryCondition="false" compartment="Internal_Species"/>
<species id="M_dump_c" name="dUMP" boundaryCondition="false" compartment="Internal_Species"/>
<species id="M_duri_c" name="Deoxyuridine" boundaryCondition="false" compartment="Internal_Species"/>
<species id="M_dxyl5p_c" name="1-deoxy-D-xylulose5-phosphate" boundaryCondition="false" compartment="Internal_Species"/>
<species id="M_e4p_c" name="D-Erythrose4-phosphate" boundaryCondition="false" compartment="Internal_Species"/>
<species id="M_egmeACP_c" name="Enoylglutaryl-[acyl-carrierprotein]methylester" boundaryCondition="false" compartment="Internal_Species"/>
<species id="M_eig3p_c" name="D-erythro-1-(Imidazol-4-yl)glycerol3-phosphate" boundaryCondition="false" compartment="Internal_Species"/>
<species id="M_epmeACP_c" name="Enoylpimeloyl-[acyl-carrierprotein]methylester" boundaryCondition="false" compartment="Internal_Species"/>
<species id="M_etoh_c" name="Ethanol" boundaryCondition="false" compartment="Internal_Species"/>
<species id="M_f6p_c" name="D-Fructose6-phosphate" boundaryCondition="false" compartment="Internal_Species"/>
<species id="M_fad_c" name="Flavinadeninedinucleotideoxidized" boundaryCondition="false" compartment="Internal_Species"/>
<species id="M_fadh2_c" name="Flavinadeninedinucleotidereduced" boundaryCondition="false" compartment="Internal_Species"/>
<species id="M_fdp_c" name="D-Fructose1,6-bisphosphate" boundaryCondition="false" compartment="Internal_Species"/>
<species id="M_fe2_c" name="Fe2+" boundaryCondition="false" compartment="Internal_Species"/>
<species id="M_fe3_c" name="Fe3+" boundaryCondition="false" compartment="Internal_Species"/>
<species id="M_fgam_c" name="N2-Formyl-N1-(5-phospho-D-ribosyl)glycinamide" boundaryCondition="false" compartment="Internal_Species"/>
<species id="M_flxr_c" name="Flavodoxinreduced" boundaryCondition="false" compartment="Internal_Species"/>
<species id="M_flxso_c" name="flavodoxinsemioxidized" boundaryCondition="false" compartment="Internal_Species"/>
<species id="M_fmn_c" name="FMN" boundaryCondition="false" compartment="Internal_Species"/>
<species id="M_for_c" name="Formate" boundaryCondition="false" compartment="Internal_Species"/>
<species id="M_fpram_c" name="2-(Formamido)-N1-(5-phospho-D-ribosyl)acetamidine" boundaryCondition="false" compartment="Internal_Species"/>
<species id="M_fprica_c" name="5-Formamido-1-(5-phospho-D-ribosyl)imidazole-4-carboxamide" boundaryCondition="false" compartment="Internal_Species"/>
<species id="M_frdp_c" name="Farnesyldiphosphate" boundaryCondition="false" compartment="Internal_Species"/>
<species id="M_fum_c" name="Fumarate" boundaryCondition="false" compartment="Internal_Species"/>
<species id="M_g3p_c" name="Glyceraldehyde3-phosphate" boundaryCondition="false" compartment="Internal_Species"/>
<species id="M_g6p_c" name="D-Glucose6-phosphate" boundaryCondition="false" compartment="Internal_Species"/>
<species id="M_gam1p_c" name="D-Glucosamine1-phosphate" boundaryCondition="false" compartment="Internal_Species"/>
<species id="M_gam6p_c" name="D-Glucosamine6-phosphate" boundaryCondition="false" compartment="Internal_Species"/>
<species id="M_gar_c" name="N1-(5-Phospho-D-ribosyl)glycinamide" boundaryCondition="false" compartment="Internal_Species"/>
<species id="M_gcald_c" name="Glycolaldehyde" boundaryCondition="false" compartment="Internal_Species"/>
<species id="M_gdp_c" name="GDP" boundaryCondition="false" compartment="Internal_Species"/>
<species id="M_glc_DASH_D_c" name="D-Glucose" boundaryCondition="false" compartment="Internal_Species"/>
<species id="M_gln_DASH_L_c" name="L-Glutamine" boundaryCondition="false" compartment="Internal_Species"/>
<species id="M_glu_DASH_D_c" name="D-Glutamate" boundaryCondition="false" compartment="Internal_Species"/>
<species id="M_glu_DASH_L_c" name="L-Glutamate" boundaryCondition="false" compartment="Internal_Species"/>
<species id="M_glu1sa_c" name="L-Glutamate1-semialdehyde" boundaryCondition="false" compartment="Internal_Species"/>
<species id="M_glu5p_c" name="L-Glutamate5-phosphate" boundaryCondition="false" compartment="Internal_Species"/>
<species id="M_glu5sa_c" name="L-Glutamate5-semialdehyde" boundaryCondition="false" compartment="Internal_Species"/>
<species id="M_glutrna_c" name="L-Glutamyl-tRNA(Glu)" boundaryCondition="false" compartment="Internal_Species"/>
<species id="M_glx_c" name="Glyoxylate" boundaryCondition="false" compartment="Internal_Species"/>
<species id="M_gly_c" name="Glycine" boundaryCondition="false" compartment="Internal_Species"/>
<species id="M_glyc_c" name="Glycerol" boundaryCondition="false" compartment="Internal_Species"/>
<species id="M_glyc_DASH_R_c" name="(R)-Glycerate" boundaryCondition="false" compartment="Internal_Species"/>
<species id="M_glyc3p_c" name="Glycerol3-phosphate" boundaryCondition="false" compartment="Internal_Species"/>
<species id="M_glyclt_c" name="Glycolate" boundaryCondition="false" compartment="Internal_Species"/>
<species id="M_gmeACP_c" name="Glutaryl-[acyl-carrierprotein]methylester" boundaryCondition="false" compartment="Internal_Species"/>
<species id="M_gmp_c" name="GMP" boundaryCondition="false" compartment="Internal_Species"/>
<species id="M_grdp_c" name="Geranyldiphosphate" boundaryCondition="false" compartment="Internal_Species"/>
<species id="M_grxox_c" name="glutaredoxin(oxidized)" boundaryCondition="false" compartment="Internal_Species"/>
<species id="M_grxrd_c" name="glutaredoxin(reduced)" boundaryCondition="false" compartment="Internal_Species"/>
<species id="M_gthox_c" name="Oxidizedglutathione" boundaryCondition="false" compartment="Internal_Species"/>
<species id="M_gthrd_c" name="Reducedglutathione" boundaryCondition="false" compartment="Internal_Species"/>
<species id="M_gtp_c" name="GTP" boundaryCondition="false" compartment="Internal_Species"/>
<species id="M_h_c" name="H+" boundaryCondition="false" compartment="Internal_Species"/>
<species id="M_h2_c" name="H2" boundaryCondition="false" compartment="Internal_Species"/>
<species id="M_h2mb4p_c" name="1-hydroxy-2-methyl-2-(E)-butenyl4-diphosphate" boundaryCondition="false" compartment="Internal_Species"/>
<species id="M_h2o_c" name="H2O" boundaryCondition="false" compartment="Internal_Species"/>
<species id="M_h2s_c" name="Hydrogensulfide" boundaryCondition="false" compartment="Internal_Species"/>
<species id="M_hco3_c" name="Bicarbonate" boundaryCondition="false" compartment="Internal_Species"/>
<species id="M_hcys_DASH_L_c" name="L-Homocysteine" boundaryCondition="false" compartment="Internal_Species"/>
<species id="M_hdca_c" name="Hexadecanoate(n-C16:0)" boundaryCondition="false" compartment="Internal_Species"/>
<species id="M_hdcap_c" name="Hexadecanoyl-phosphate(n-C16:0)" boundaryCondition="false" compartment="Internal_Species"/>
<species id="M_hdcea_c" name="Hexadecenoate(n-C16:1)" boundaryCondition="false" compartment="Internal_Species"/>
<species id="M_hdceap_c" name="Hexadecanoyl-phosphate(n-C16:1)" boundaryCondition="false" compartment="Internal_Species"/>
<species id="M_hdcoa_c" name="Hexadecenoyl-CoA(n-C16:1CoA)" boundaryCondition="false" compartment="Internal_Species"/>
<species id="M_hdd2coa_c" name="trans-Hexadec-2-enoyl-CoA" boundaryCondition="false" compartment="Internal_Species"/>
<species id="M_hdeACP_c" name="cis-hexadec-9-enoyl-[acyl-carrierprotein](n-C16:1)" boundaryCondition="false" compartment="Internal_Species"/>
<species id="M_hgmeACP_c" name="3-Hydroxyglutaryl-[acyl-carrierprotein]methylester" boundaryCondition="false" compartment="Internal_Species"/>
<species id="M_his_DASH_L_c" name="L-Histidine" boundaryCondition="false" compartment="Internal_Species"/>
<species id="M_hisp_c" name="L-Histidinolphosphate" boundaryCondition="false" compartment="Internal_Species"/>
<species id="M_histd_c" name="L-Histidinol" boundaryCondition="false" compartment="Internal_Species"/>
<species id="M_hmbil_c" name="Hydroxymethylbilane" boundaryCondition="false" compartment="Internal_Species"/>
<species id="M_hom_DASH_L_c" name="L-Homoserine" boundaryCondition="false" compartment="Internal_Species"/>
<species id="M_hpmeACP_c" name="3-Hydroxypimeloyl-[acyl-carrierprotein]methylester" boundaryCondition="false" compartment="Internal_Species"/>
<species id="M_hx2coa_c" name="trans-Hex-2-enoyl-CoA" boundaryCondition="false" compartment="Internal_Species"/>
<species id="M_hxcoa_c" name="Hexanoyl-CoA(n-C6:0CoA)" boundaryCondition="false" compartment="Internal_Species"/>
<species id="M_iasp_c" name="Iminoaspartate" boundaryCondition="false" compartment="Internal_Species"/>
<species id="M_icit_c" name="Isocitrate" boundaryCondition="false" compartment="Internal_Species"/>
<species id="M_ile_DASH_L_c" name="L-Isoleucine" boundaryCondition="false" compartment="Internal_Species"/>
<species id="M_imacp_c" name="3-(Imidazol-4-yl)-2-oxopropylphosphate" boundaryCondition="false" compartment="Internal_Species"/>
<species id="M_imp_c" name="IMP" boundaryCondition="false" compartment="Internal_Species"/>
<species id="M_indole_c" name="Indole" boundaryCondition="false" compartment="Internal_Species"/>
<species id="M_ipdp_c" name="Isopentenyldiphosphate" boundaryCondition="false" compartment="Internal_Species"/>
<species id="M_iscs_c" name="IscSsulfuracceptorprotein" boundaryCondition="false" compartment="Internal_Species"/>
<species id="M_iscssh_c" name="IscSwithboundsulfur" boundaryCondition="false" compartment="Internal_Species"/>
<species id="M_iscu_c" name="IscUscaffoldprotein" boundaryCondition="false" compartment="Internal_Species"/>
<species id="M_iscu_DASH_2fe2s_c" name="IscUwithbound[2Fe-2S]cluster" boundaryCondition="false" compartment="Internal_Species"/>
<species id="M_iscu_DASH_2fe2s2_c" name="IscUwithtwobound[2Fe-2S]clusters" boundaryCondition="false" compartment="Internal_Species"/>
<species id="M_iscu_DASH_4fe4s_c" name="IscUwithbound[4Fe-4S]cluster" boundaryCondition="false" compartment="Internal_Species"/>
<species id="M_k_c" name="potassium" boundaryCondition="false" compartment="Internal_Species"/>
<species id="M_kdo_c" name="3-Deoxy-D-manno-2-octulosonate" boundaryCondition="false" compartment="Internal_Species"/>
<species id="M_kdo2lipid4_c" name="KDO(2)-lipidIV(A)" boundaryCondition="false" compartment="Internal_Species"/>
<species id="M_kdo8p_c" name="3-Deoxy-D-manno-octulosonate8-phosphate" boundaryCondition="false" compartment="Internal_Species"/>
<species id="M_kdolipid4_c" name="KDO-lipidIV(A)" boundaryCondition="false" compartment="Internal_Species"/>
<species id="M_lac_DASH_D_c" name="D-Lactate" boundaryCondition="false" compartment="Internal_Species"/>
<species id="M_leu_DASH_L_c" name="L-Leucine" boundaryCondition="false" compartment="Internal_Species"/>
<species id="M_lipidA_c" name="2,3,2#3#-Tetrakis(beta-hydroxymyristoyl)-D-glucosaminyl-1,6-beta-D-glucosamine1,4#-bisphosphate" boundaryCondition="false" compartment="Internal_Species"/>
<species id="M_lipidAds_c" name="LipidADisaccharide" boundaryCondition="false" compartment="Internal_Species"/>
<species id="M_lipidX_c" name="2,3-Bis(3-hydroxytetradecanoyl)-beta-D-glucosaminyl1-phosphate" boundaryCondition="false" compartment="Internal_Species"/>
<species id="M_lys_DASH_L_c" name="L-Lysine" boundaryCondition="false" compartment="Internal_Species"/>
<species id="M_mal_DASH_L_c" name="L-Malate" boundaryCondition="false" compartment="Internal_Species"/>
<species id="M_malACP_c" name="Malonyl-[acyl-carrierprotein]" boundaryCondition="false" compartment="Internal_Species"/>
<species id="M_malcoa_c" name="Malonyl-CoA" boundaryCondition="false" compartment="Internal_Species"/>
<species id="M_malcoame_c" name="malonyl-CoAmethylester" boundaryCondition="false" compartment="Internal_Species"/>
<species id="M_mdhdhf_c" name="(2R,4S)-2-methyl-2,4-dihydroxydihydrofuran-3-one" boundaryCondition="false" compartment="Internal_Species"/>
<species id="M_meoh_c" name="Methanol" boundaryCondition="false" compartment="Internal_Species"/>
<species id="M_met_DASH_L_c" name="L-Methionine" boundaryCondition="false" compartment="Internal_Species"/>
<species id="M_methf_c" name="5,10-Methenyltetrahydrofolate" boundaryCondition="false" compartment="Internal_Species"/>
<species id="M_mg2_c" name="magnesium" boundaryCondition="false" compartment="Internal_Species"/>
<species id="M_mlthf_c" name="5,10-Methylenetetrahydrofolate" boundaryCondition="false" compartment="Internal_Species"/>
<species id="M_mn2_c" name="Mn2+" boundaryCondition="false" compartment="Internal_Species"/>
<species id="M_moadamp_c" name="MoaDProteinwithboundAMP" boundaryCondition="false" compartment="Internal_Species"/>
<species id="M_moadcoo_c" name="MoaDProteinwithcarboxylate" boundaryCondition="false" compartment="Internal_Species"/>
<species id="M_moadcosh_c" name="MoaDProteinwiththiocarboxylate" boundaryCondition="false" compartment="Internal_Species"/>
<species id="M_mobd_c" name="Molybdate" boundaryCondition="false" compartment="Internal_Species"/>
<species id="M_moco_c" name="molybdenumcofactor" boundaryCondition="false" compartment="Internal_Species"/>
<species id="M_mpt_c" name="molybdopterin" boundaryCondition="false" compartment="Internal_Species"/>
<species id="M_mptamp_c" name="adenylatedmolybdopterin" boundaryCondition="false" compartment="Internal_Species"/>
<species id="M_mql8_c" name="Menaquinol8" boundaryCondition="false" compartment="Internal_Species"/>
<species id="M_mqn8_c" name="Menaquinone8" boundaryCondition="false" compartment="Internal_Species"/>
<species id="M_mthgxl_c" name="Methylglyoxal" boundaryCondition="false" compartment="Internal_Species"/>
<species id="M_mththf_c" name="(2R,4S)-2-methyl-2,3,3,4-tetrahydroxytetrahydrofuran" boundaryCondition="false" compartment="Internal_Species"/>
<species id="M_na1_c" name="Sodium" boundaryCondition="false" compartment="Internal_Species"/>
<species id="M_nad_c" name="Nicotinamideadeninedinucleotide" boundaryCondition="false" compartment="Internal_Species"/>
<species id="M_nadh_c" name="Nicotinamideadeninedinucleotide-reduced" boundaryCondition="false" compartment="Internal_Species"/>
<species id="M_nadp_c" name="Nicotinamideadeninedinucleotidephosphate" boundaryCondition="false" compartment="Internal_Species"/>
<species id="M_nadph_c" name="Nicotinamideadeninedinucleotidephosphate-reduced" boundaryCondition="false" compartment="Internal_Species"/>
<species id="M_nh4_c" name="Ammonium" boundaryCondition="false" compartment="Internal_Species"/>
<species id="M_ni2_c" name="nickel" boundaryCondition="false" compartment="Internal_Species"/>
<species id="M_nicrnt_c" name="NicotinateD-ribonucleotide" boundaryCondition="false" compartment="Internal_Species"/>
<species id="M_o2_c" name="O2" boundaryCondition="false" compartment="Internal_Species"/>
<species id="M_oaa_c" name="Oxaloacetate" boundaryCondition="false" compartment="Internal_Species"/>
<species id="M_oc2coa_c" name="trans-Oct-2-enoyl-CoA" boundaryCondition="false" compartment="Internal_Species"/>
<species id="M_occoa_c" name="Octanoyl-CoA(n-C8:0CoA)" boundaryCondition="false" compartment="Internal_Species"/>
<species id="M_octdp_c" name="all-trans-Octaprenyldiphosphate" boundaryCondition="false" compartment="Internal_Species"/>
<species id="M_ogmeACP_c" name="3-Oxo-glutaryl-[acyl-carrierprotein]methylester" boundaryCondition="false" compartment="Internal_Species"/>
<species id="M_ohpb_c" name="2-Oxo-3-hydroxy-4-phosphobutanoate" boundaryCondition="false" compartment="Internal_Species"/>
<species id="M_opmeACP_c" name="3-Oxo-pimeloyl-[acyl-carrierprotein]methylester" boundaryCondition="false" compartment="Internal_Species"/>
<species id="M_orn_c" name="Ornithine" boundaryCondition="false" compartment="Internal_Species"/>
<species id="M_orot_c" name="Orotate" boundaryCondition="false" compartment="Internal_Species"/>
<species id="M_orot5p_c" name="Orotidine5#-phosphate" boundaryCondition="false" compartment="Internal_Species"/>
<species id="M_pa160_c" name="1,2-dihexadecanoyl-sn-glycerol3-phosphate" boundaryCondition="false" compartment="Internal_Species"/>
<species id="M_pa161_c" name="1,2-dihexadec-9-enoyl-sn-glycerol3-phosphate" boundaryCondition="false" compartment="Internal_Species"/>
<species id="M_palmACP_c" name="Palmitoyl-ACP(n-C16:0ACP)" boundaryCondition="false" compartment="Internal_Species"/>
<species id="M_pan4p_c" name="Pantetheine4#-phosphate" boundaryCondition="false" compartment="Internal_Species"/>
<species id="M_pant_DASH_R_c" name="(R)-Pantoate" boundaryCondition="false" compartment="Internal_Species"/>
<species id="M_pap_c" name="Adenosine3#,5#-bisphosphate" boundaryCondition="false" compartment="Internal_Species"/>
<species id="M_paps_c" name="3#-Phosphoadenylylsulfate" boundaryCondition="false" compartment="Internal_Species"/>
<species id="M_pdx5p_c" name="Pyridoxine5#-phosphate" boundaryCondition="false" compartment="Internal_Species"/>
<species id="M_pe160_c" name="phosphatidylethanolamine(dihexadecanoyl,n-C16:0)" boundaryCondition="false" compartment="Internal_Species"/>
<species id="M_pe161_c" name="phosphatidylethanolamine(dihexadec-9enoyl,n-C16:1)" boundaryCondition="false" compartment="Internal_Species"/>
<species id="M_pep_c" name="Phosphoenolpyruvate" boundaryCondition="false" compartment="Internal_Species"/>
<species id="M_phe_DASH_L_c" name="L-Phenylalanine" boundaryCondition="false" compartment="Internal_Species"/>
<species id="M_pheme_c" name="Protoheme" boundaryCondition="false" compartment="Internal_Species"/>
<species id="M_phom_c" name="O-Phospho-L-homoserine" boundaryCondition="false" compartment="Internal_Species"/>
<species id="M_phpyr_c" name="Phenylpyruvate" boundaryCondition="false" compartment="Internal_Species"/>
<species id="M_phthr_c" name="O-Phospho-4-hydroxy-L-threonine" boundaryCondition="false" compartment="Internal_Species"/>
<species id="M_pi_c" name="Phosphate" boundaryCondition="false" compartment="Internal_Species"/>
<species id="M_pimACP_c" name="Pimeloyl-[acyl-carrierprotein]" boundaryCondition="false" compartment="Internal_Species"/>
<species id="M_pmeACP_c" name="Pimeloyl-[acyl-carrierprotein]methylester" boundaryCondition="false" compartment="Internal_Species"/>
<species id="M_pmtcoa_c" name="Palmitoyl-CoA(n-C16:0CoA)" boundaryCondition="false" compartment="Internal_Species"/>
<species id="M_pnto_DASH_R_c" name="(R)-Pantothenate" boundaryCondition="false" compartment="Internal_Species"/>
<species id="M_ppbng_c" name="Porphobilinogen" boundaryCondition="false" compartment="Internal_Species"/>
<species id="M_pphn_c" name="Prephenate" boundaryCondition="false" compartment="Internal_Species"/>
<species id="M_ppi_c" name="Diphosphate" boundaryCondition="false" compartment="Internal_Species"/>
<species id="M_ppp9_c" name="Protoporphyrin" boundaryCondition="false" compartment="Internal_Species"/>
<species id="M_pppg9_c" name="ProtoporphyrinogenIX" boundaryCondition="false" compartment="Internal_Species"/>
<species id="M_pram_c" name="5-Phospho-beta-D-ribosylamine" boundaryCondition="false" compartment="Internal_Species"/>
<species id="M_pran_c" name="N-(5-Phospho-D-ribosyl)anthranilate" boundaryCondition="false" compartment="Internal_Species"/>
<species id="M_prbamp_c" name="1-(5-Phosphoribosyl)-AMP" boundaryCondition="false" compartment="Internal_Species"/>
<species id="M_prbatp_c" name="1-(5-Phosphoribosyl)-ATP" boundaryCondition="false" compartment="Internal_Species"/>
<species id="M_prfp_c" name="1-(5-Phosphoribosyl)-5-[(5-phosphoribosylamino)methylideneamino]imidazole-4-carboxamide" boundaryCondition="false" compartment="Internal_Species"/>
<species id="M_prlp_c" name="5-[(5-phospho-1-deoxyribulos-1-ylamino)methylideneamino]-1-(5-phosphoribosyl)imidazole-4-carboxamide" boundaryCondition="false" compartment="Internal_Species"/>
<species id="M_pro_DASH_L_c" name="L-Proline" boundaryCondition="false" compartment="Internal_Species"/>
<species id="M_prpp_c" name="5-Phospho-alpha-D-ribose1-diphosphate" boundaryCondition="false" compartment="Internal_Species"/>
<species id="M_ps160_c" name="phosphatidylserine(dihexadecanoyl,n-C16:0)" boundaryCondition="false" compartment="Internal_Species"/>
<species id="M_ps161_c" name="phosphatidylserine(dihexadec-9-enoyl,n-C16:1)" boundaryCondition="false" compartment="Internal_Species"/>
<species id="M_pser_DASH_L_c" name="O-Phospho-L-serine" boundaryCondition="false" compartment="Internal_Species"/>
<species id="M_pydx5p_c" name="Pyridoxal5#-phosphate" boundaryCondition="false" compartment="Internal_Species"/>
<species id="M_pyr_c" name="Pyruvate" boundaryCondition="false" compartment="Internal_Species"/>
<species id="M_q8_c" name="Ubiquinone-8" boundaryCondition="false" compartment="Internal_Species"/>
<species id="M_q8h2_c" name="Ubiquinol-8" boundaryCondition="false" compartment="Internal_Species"/>
<species id="M_quln_c" name="Quinolinate" boundaryCondition="false" compartment="Internal_Species"/>
<species id="M_r1p_c" name="alpha-D-Ribose1-phosphate" boundaryCondition="false" compartment="Internal_Species"/>
<species id="M_r5p_c" name="alpha-D-Ribose5-phosphate" boundaryCondition="false" compartment="Internal_Species"/>
<species id="M_rhcys_c" name="S-Ribosyl-L-homocysteine" boundaryCondition="false" compartment="Internal_Species"/>
<species id="M_ribflv_c" name="Riboflavin" boundaryCondition="false" compartment="Internal_Species"/>
<species id="M_ru5p_DASH_D_c" name="D-Ribulose5-phosphate" boundaryCondition="false" compartment="Internal_Species"/>
<species id="M_s7p_c" name="Sedoheptulose7-phosphate" boundaryCondition="false" compartment="Internal_Species"/>
<species id="M_scl_c" name="sirohydrochlorin" boundaryCondition="false" compartment="Internal_Species"/>
<species id="M_ser_DASH_L_c" name="L-Serine" boundaryCondition="false" compartment="Internal_Species"/>
<species id="M_sheme_c" name="Siroheme" boundaryCondition="false" compartment="Internal_Species"/>
<species id="M_skm_c" name="Shikimate" boundaryCondition="false" compartment="Internal_Species"/>
<species id="M_skm5p_c" name="Shikimate5-phosphate" boundaryCondition="false" compartment="Internal_Species"/>
<species id="M_sl26da_c" name="N-Succinyl-LL-2,6-diaminoheptanedioate" boundaryCondition="false" compartment="Internal_Species"/>
<species id="M_sl2a6o_c" name="N-Succinyl-2-L-amino-6-oxoheptanedioate" boundaryCondition="false" compartment="Internal_Species"/>
<species id="M_so3_c" name="Sulfite" boundaryCondition="false" compartment="Internal_Species"/>
<species id="M_so4_c" name="Sulfate" boundaryCondition="false" compartment="Internal_Species"/>
<species id="M_succ_c" name="Succinate" boundaryCondition="false" compartment="Internal_Species"/>
<species id="M_succoa_c" name="Succinyl-CoA" boundaryCondition="false" compartment="Internal_Species"/>
<species id="M_suchms_c" name="O-Succinyl-L-homoserine" boundaryCondition="false" compartment="Internal_Species"/>
<species id="M_td2coa_c" name="trans-Tetradec-2-enoyl-CoA" boundaryCondition="false" compartment="Internal_Species"/>
<species id="M_tdcoa_c" name="Tetradecanoyl-CoA(n-C14:0CoA)" boundaryCondition="false" compartment="Internal_Species"/>
<species id="M_thdp_c" name="2,3,4,5-Tetrahydrodipicolinate" boundaryCondition="false" compartment="Internal_Species"/>
<species id="M_thf_c" name="5,6,7,8-Tetrahydrofolate" boundaryCondition="false" compartment="Internal_Species"/>
<species id="M_thmmp_c" name="Thiaminmonophosphate" boundaryCondition="false" compartment="Internal_Species"/>
<species id="M_thmpp_c" name="Thiaminediphosphate" boundaryCondition="false" compartment="Internal_Species"/>
<species id="M_thr_DASH_L_c" name="L-Threonine" boundaryCondition="false" compartment="Internal_Species"/>
<species id="M_trnaglu_c" name="tRNA(Glu)" boundaryCondition="false" compartment="Internal_Species"/>
<species id="M_trp_DASH_L_c" name="L-Tryptophan" boundaryCondition="false" compartment="Internal_Species"/>
<species id="M_tyr_DASH_L_c" name="L-Tyrosine" boundaryCondition="false" compartment="Internal_Species"/>
<species id="M_u23ga_c" name="UDP-2,3-bis(3-hydroxytetradecanoyl)glucosamine" boundaryCondition="false" compartment="Internal_Species"/>
<species id="M_u3aga_c" name="UDP-3-O-(3-hydroxytetradecanoyl)-N-acetylglucosamine" boundaryCondition="false" compartment="Internal_Species"/>
<species id="M_u3hga_c" name="UDP-3-O-(3-hydroxytetradecanoyl)-D-glucosamine" boundaryCondition="false" compartment="Internal_Species"/>
<species id="M_uaagmda_c" name="Undecaprenyl-diphospho-N-acetylmuramoyl-(N-acetylglucosamine)-L-ala-D-glu-meso-2,6-diaminopimeloyl-D-ala-D-ala" boundaryCondition="false" compartment="Internal_Species"/>
<species id="M_uaccg_c" name="UDP-N-acetyl-3-O-(1-carboxyvinyl)-D-glucosamine" boundaryCondition="false" compartment="Internal_Species"/>
<species id="M_uacgam_c" name="UDP-N-acetyl-D-glucosamine" boundaryCondition="false" compartment="Internal_Species"/>
<species id="M_uagmda_c" name="Undecaprenyl-diphospho-N-acetylmuramoyl-L-alanyl-D-glutamyl-meso-2,6-diaminopimeloyl-D-alanyl-D-alanine" boundaryCondition="false" compartment="Internal_Species"/>
<species id="M_uama_c" name="UDP-N-acetylmuramoyl-L-alanine" boundaryCondition="false" compartment="Internal_Species"/>
<species id="M_uamag_c" name="UDP-N-acetylmuramoyl-L-alanyl-D-glutamate" boundaryCondition="false" compartment="Internal_Species"/>
<species id="M_uamr_c" name="UDP-N-acetylmuramate" boundaryCondition="false" compartment="Internal_Species"/>
<species id="M_udcpdp_c" name="Undecaprenyldiphosphate" boundaryCondition="false" compartment="Internal_Species"/>
<species id="M_udcpp_c" name="Undecaprenylphosphate" boundaryCondition="false" compartment="Internal_Species"/>
<species id="M_udp_c" name="UDP" boundaryCondition="false" compartment="Internal_Species"/>
<species id="M_ugmd_c" name="UDP-N-acetylmuramoyl-L-alanyl-D-gamma-glutamyl-meso-2,6-diaminopimelate" boundaryCondition="false" compartment="Internal_Species"/>
<species id="M_ugmda_c" name="UDP-N-acetylmuramoyl-L-alanyl-D-glutamyl-meso-2,6-diaminopimeloyl-D-alanyl-D-alanine" boundaryCondition="false" compartment="Internal_Species"/>
<species id="M_ump_c" name="UMP" boundaryCondition="false" compartment="Internal_Species"/>
<species id="M_uppg3_c" name="UroporphyrinogenIII" boundaryCondition="false" compartment="Internal_Species"/>
<species id="M_ura_c" name="Uracil" boundaryCondition="false" compartment="Internal_Species"/>
<species id="M_uri_c" name="Uridine" boundaryCondition="false" compartment="Internal_Species"/>
<species id="M_utp_c" name="UTP" boundaryCondition="false" compartment="Internal_Species"/>
<species id="M_val_DASH_L_c" name="L-Valine" boundaryCondition="false" compartment="Internal_Species"/>
<species id="M_xmp_c" name="Xanthosine5#-phosphate" boundaryCondition="false" compartment="Internal_Species"/>
<species id="M_xu5p_DASH_D_c" name="D-Xylulose5-phosphate" boundaryCondition="false" compartment="Internal_Species"/>
<species id="M_zn2_c" name="Zinc" boundaryCondition="false" compartment="Internal_Species"/>
<species id="M_ac_e" name="Acetate" boundaryCondition="false" compartment="Internal_Species"/>
<species id="M_ca2_e" name="Calcium" boundaryCondition="false" compartment="Internal_Species"/>
<species id="M_cl_e" name="Chloride" boundaryCondition="false" compartment="Internal_Species"/>
<species id="M_co2_e" name="CO2" boundaryCondition="false" compartment="Internal_Species"/>
<species id="M_cobalt2_e" name="Co2+" boundaryCondition="false" compartment="Internal_Species"/>
<species id="M_cu2_e" name="Cu2+" boundaryCondition="false" compartment="Internal_Species"/>
<species id="M_etoh_e" name="Ethanol" boundaryCondition="false" compartment="Internal_Species"/>
<species id="M_fe2_e" name="Fe2+" boundaryCondition="false" compartment="Internal_Species"/>
<species id="M_fe3_e" name="Fe3+" boundaryCondition="false" compartment="Internal_Species"/>
<species id="M_for_e" name="Formate" boundaryCondition="false" compartment="Internal_Species"/>
<species id="M_glc_DASH_D_e" name="D-Glucose" boundaryCondition="false" compartment="Internal_Species"/>
<species id="M_glyc_e" name="Glycerol" boundaryCondition="false" compartment="Internal_Species"/>
<species id="M_h_e" name="H+" boundaryCondition="false" compartment="Internal_Species"/>
<species id="M_h2_e" name="H2" boundaryCondition="false" compartment="Internal_Species"/>
<species id="M_h2o_e" name="H2O" boundaryCondition="false" compartment="Internal_Species"/>
<species id="M_k_e" name="potassium" boundaryCondition="false" compartment="Internal_Species"/>
<species id="M_kdo2lipid4_e" name="KDO(2)-lipidIV(A)" boundaryCondition="false" compartment="Internal_Species"/>
<species id="M_lac_DASH_D_e" name="D-Lactate" boundaryCondition="false" compartment="Internal_Species"/>
<species id="M_meoh_e" name="Methanol" boundaryCondition="false" compartment="Internal_Species"/>
<species id="M_mg2_e" name="magnesium" boundaryCondition="false" compartment="Internal_Species"/>
<species id="M_mn2_e" name="Mn2+" boundaryCondition="false" compartment="Internal_Species"/>
<species id="M_mobd_e" name="Molybdate" boundaryCondition="false" compartment="Internal_Species"/>
<species id="M_nh4_e" name="Ammonium" boundaryCondition="false" compartment="Internal_Species"/>
<species id="M_ni2_e" name="nickel" boundaryCondition="false" compartment="Internal_Species"/>
<species id="M_o2_e" name="O2" boundaryCondition="false" compartment="Internal_Species"/>
<species id="M_pi_e" name="Phosphate" boundaryCondition="false" compartment="Internal_Species"/>
<species id="M_so4_e" name="Sulfate" boundaryCondition="false" compartment="Internal_Species"/>
<species id="M_succ_e" name="Succinate" boundaryCondition="false" compartment="Internal_Species"/>
<species id="M_zn2_e" name="Zinc" boundaryCondition="false" compartment="Internal_Species"/>
<species id="M_ac_p" name="Acetate" boundaryCondition="false" compartment="Internal_Species"/>
<species id="M_ala_DASH_D_p" name="D-Alanine" boundaryCondition="false" compartment="Internal_Species"/>
<species id="M_ca2_p" name="Calcium" boundaryCondition="false" compartment="Internal_Species"/>
<species id="M_cl_p" name="Chloride" boundaryCondition="false" compartment="Internal_Species"/>
<species id="M_co2_p" name="CO2" boundaryCondition="false" compartment="Internal_Species"/>
<species id="M_cobalt2_p" name="Co2+" boundaryCondition="false" compartment="Internal_Species"/>
<species id="M_cu2_p" name="Cu2+" boundaryCondition="false" compartment="Internal_Species"/>
<species id="M_etoh_p" name="Ethanol" boundaryCondition="false" compartment="Internal_Species"/>
<species id="M_fe2_p" name="Fe2+" boundaryCondition="false" compartment="Internal_Species"/>
<species id="M_fe3_p" name="Fe3+" boundaryCondition="false" compartment="Internal_Species"/>
<species id="M_for_p" name="Formate" boundaryCondition="false" compartment="Internal_Species"/>
<species id="M_glc_DASH_D_p" name="D-Glucose" boundaryCondition="false" compartment="Internal_Species"/>
<species id="M_glyc_p" name="Glycerol" boundaryCondition="false" compartment="Internal_Species"/>
<species id="M_h_p" name="H+" boundaryCondition="false" compartment="Internal_Species"/>
<species id="M_h2_p" name="H2" boundaryCondition="false" compartment="Internal_Species"/>
<species id="M_h2o_p" name="H2O" boundaryCondition="false" compartment="Internal_Species"/>
<species id="M_k_p" name="potassium" boundaryCondition="false" compartment="Internal_Species"/>
<species id="M_kdo2lipid4_p" name="KDO(2)-lipidIV(A)" boundaryCondition="false" compartment="Internal_Species"/>
<species id="M_lac_DASH_D_p" name="D-Lactate" boundaryCondition="false" compartment="Internal_Species"/>
<species id="M_meoh_p" name="Methanol" boundaryCondition="false" compartment="Internal_Species"/>
<species id="M_mg2_p" name="magnesium" boundaryCondition="false" compartment="Internal_Species"/>
<species id="M_mn2_p" name="Mn2+" boundaryCondition="false" compartment="Internal_Species"/>
<species id="M_mobd_p" name="Molybdate" boundaryCondition="false" compartment="Internal_Species"/>
<species id="M_murein5p5p_p" name="twolinkeddisacharidepentapeptidemureinunits(uncrosslinked,middleofchain)" boundaryCondition="false" compartment="Internal_Species"/>
<species id="M_murein5px4p_p" name="twodisacharidelinkedmureinunits,pentapeptidecrosslinkedtetrapeptide(A2pm-&ampgt;D-ala)(middleofchain)" boundaryCondition="false" compartment="Internal_Species"/>
<species id="M_na1_p" name="Sodium" boundaryCondition="false" compartment="Internal_Species"/>
<species id="M_nh4_p" name="Ammonium" boundaryCondition="false" compartment="Internal_Species"/>
<species id="M_ni2_p" name="nickel" boundaryCondition="false" compartment="Internal_Species"/>
<species id="M_o2_p" name="O2" boundaryCondition="false" compartment="Internal_Species"/>
<species id="M_pe160_p" name="phosphatidylethanolamine(dihexadecanoyl,n-C16:0)" boundaryCondition="false" compartment="Internal_Species"/>
<species id="M_pe161_p" name="phosphatidylethanolamine(dihexadec-9enoyl,n-C16:1)" boundaryCondition="false" compartment="Internal_Species"/>
<species id="M_pi_p" name="Phosphate" boundaryCondition="false" compartment="Internal_Species"/>
<species id="M_pro_DASH_L_p" name="L-Proline" boundaryCondition="false" compartment="Internal_Species"/>
<species id="M_so4_p" name="Sulfate" boundaryCondition="false" compartment="Internal_Species"/>
<species id="M_succ_p" name="Succinate" boundaryCondition="false" compartment="Internal_Species"/>
<species id="M_zn2_p" name="Zinc" boundaryCondition="false" compartment="Internal_Species"/>
<species id="Biomass" name="Biomass" boundaryCondition="true" compartment="External_Species"/>
<species id="M_ca2_ex" name="M_ca2_ex" boundaryCondition="true" compartment="External_Species"/>
<species id="M_cl_ex" name="M_cl_ex" boundaryCondition="true" compartment="External_Species"/>
<species id="M_co2_ex" name="M_co2_ex" boundaryCondition="true" compartment="External_Species"/>
<species id="M_cobalt2_ex" name="M_cobalt2_ex" boundaryCondition="true" compartment="External_Species"/>
<species id="M_cu2_ex" name="M_cu2_ex" boundaryCondition="true" compartment="External_Species"/>
<species id="M_fe2_ex" name="M_fe2_ex" boundaryCondition="true" compartment="External_Species"/>
<species id="M_fe3_ex" name="M_fe3_ex" boundaryCondition="true" compartment="External_Species"/>
<species id="M_glc_DASH_D_ex" name="M_glc_DASH_D_ex" boundaryCondition="true" compartment="External_Species"/>
<species id="M_glyc_ex" name="M_glyc_ex" boundaryCondition="true" compartment="External_Species"/>
<species id="M_h_ex" name="M_h_ex" boundaryCondition="true" compartment="External_Species"/>
<species id="M_h2o_ex" name="M_h2o_ex" boundaryCondition="true" compartment="External_Species"/>
<species id="M_k_ex" name="M_k_ex" boundaryCondition="true" compartment="External_Species"/>
<species id="M_mg2_ex" name="M_mg2_ex" boundaryCondition="true" compartment="External_Species"/>
<species id="M_mn2_ex" name="M_mn2_ex" boundaryCondition="true" compartment="External_Species"/>
<species id="M_mobd_ex" name="M_mobd_ex" boundaryCondition="true" compartment="External_Species"/>
<species id="M_nh4_ex" name="M_nh4_ex" boundaryCondition="true" compartment="External_Species"/>
<species id="M_ni2_ex" name="M_ni2_ex" boundaryCondition="true" compartment="External_Species"/>
<species id="M_o2_ex" name="M_o2_ex" boundaryCondition="true" compartment="External_Species"/>
<species id="M_pi_ex" name="M_pi_ex" boundaryCondition="true" compartment="External_Species"/>
<species id="M_so4_ex" name="M_so4_ex" boundaryCondition="true" compartment="External_Species"/>
<species id="M_succ_ex" name="M_succ_ex" boundaryCondition="true" compartment="External_Species"/>
<species id="M_zn2_ex" name="M_zn2_ex" boundaryCondition="true" compartment="External_Species"/>
<species id="M_ac_ex" name="M_ac_ex" boundaryCondition="true" compartment="External_Species"/>
<species id="M_etoh_ex" name="M_etoh_ex" boundaryCondition="true" compartment="External_Species"/>
<species id="M_for_ex" name="M_for_ex" boundaryCondition="true" compartment="External_Species"/>
<species id="M_h2_ex" name="M_h2_ex" boundaryCondition="true" compartment="External_Species"/>
<species id="M_lac_ex" name="M_lac_ex" boundaryCondition="true" compartment="External_Species"/>
<species id="M_4CRSOL_ex" name="M_4CRSOL_ex" boundaryCondition="true" compartment="External_Species"/>
<species id="M_5DRIB_ex" name="M_5DRIB_ex" boundaryCondition="true" compartment="External_Species"/>
<species id="M_AMOB_ex" name="M_AMOB_ex" boundaryCondition="true" compartment="External_Species"/>
<species id="M_MTHTHF_ex" name="M_MTHTHF_ex" boundaryCondition="true" compartment="External_Species"/>
<species id="M_meoh_ex" name="M_meoh_ex" boundaryCondition="true" compartment="External_Species"/>
<species id="M_glxBIO_c" name="M_glxBIO_c" boundaryCondition="false" compartment="Internal_Species"/>
<species id="M_forBIO_c" name="M_forBIO_c" boundaryCondition="false" compartment="Internal_Species"/>
</listOfSpecies>
<listOfReactions>
<reaction id="R_DM_4CRSOL" name="R_DM_4CRSOL" fbc:lowerFluxBound="par1" fbc:upperFluxBound="par2" reversible="false">
<listOfReactants>
<speciesReference species="M_4crsol_c" stoichiometry="1"/>
</listOfReactants>
<listOfProducts>
<speciesReference species="M_4CRSOL_ex" stoichiometry="1"/>
</listOfProducts>
</reaction>
<reaction id="R_DM_5DRIB" name="R_DM_5DRIB" fbc:lowerFluxBound="par1" fbc:upperFluxBound="par2" reversible="false">
<listOfReactants>
<speciesReference species="M_5drib_c" stoichiometry="1"/>
</listOfReactants>
<listOfProducts>
<speciesReference species="M_5DRIB_ex" stoichiometry="1"/>
</listOfProducts>
</reaction>
<reaction id="R_DM_AMOB" name="R_DM_AMOB" fbc:lowerFluxBound="par1" fbc:upperFluxBound="par2" reversible="false">
<listOfReactants>
<speciesReference species="M_amob_c" stoichiometry="1"/>
</listOfReactants>
<listOfProducts>
<speciesReference species="M_AMOB_ex" stoichiometry="1"/>
</listOfProducts>
</reaction>
<reaction id="R_DM_MTHTHF" name="R_DM_MTHTHF" fbc:lowerFluxBound="par1" fbc:upperFluxBound="par2" reversible="false">
<listOfReactants>
<speciesReference species="M_mththf_c" stoichiometry="1"/>
</listOfReactants>
<listOfProducts>
<speciesReference species="M_MTHTHF_ex" stoichiometry="1"/>
</listOfProducts>
</reaction>
<reaction id="R_Ec_biomass_iJO1366_core_53p95M" name="R_Ec_biomass_iJO1366_core_53p95M" fbc:lowerFluxBound="par1" fbc:upperFluxBound="par2" reversible="false">
<listOfReactants>
<speciesReference species="M_10fthf_c" stoichiometry="0.000223"/>
<speciesReference species="M_2fe2s_c" stoichiometry="2.6e-05"/>
<speciesReference species="M_2ohph_c" stoichiometry="0.000223"/>
<speciesReference species="M_4fe4s_c" stoichiometry="0.00026"/>
<speciesReference species="M_ala_DASH_L_c" stoichiometry="0.51369"/>
<speciesReference species="M_amet_c" stoichiometry="0.000223"/>
<speciesReference species="M_arg_DASH_L_c" stoichiometry="0.29579"/>
<speciesReference species="M_asn_DASH_L_c" stoichiometry="0.24105"/>
<speciesReference species="M_asp_DASH_L_c" stoichiometry="0.24105"/>
<speciesReference species="M_atp_c" stoichiometry="54.1248"/>
<speciesReference species="M_bmocogdp_c" stoichiometry="0.000122"/>
<speciesReference species="M_btn_c" stoichiometry="2e-06"/>
<speciesReference species="M_ca2_c" stoichiometry="0.005205"/>
<speciesReference species="M_cl_c" stoichiometry="0.005205"/>
<speciesReference species="M_coa_c" stoichiometry="0.000576"/>
<speciesReference species="M_cobalt2_c" stoichiometry="2.5e-05"/>
<speciesReference species="M_ctp_c" stoichiometry="0.13351"/>
<speciesReference species="M_cu2_c" stoichiometry="0.000709"/>
<speciesReference species="M_cys_DASH_L_c" stoichiometry="0.09158"/>
<speciesReference species="M_datp_c" stoichiometry="0.026166"/>
<speciesReference species="M_dctp_c" stoichiometry="0.027017"/>
<speciesReference species="M_dgtp_c" stoichiometry="0.027017"/>
<speciesReference species="M_dttp_c" stoichiometry="0.026166"/>
<speciesReference species="M_fad_c" stoichiometry="0.000223"/>
<speciesReference species="M_fe2_c" stoichiometry="0.006715"/>
<speciesReference species="M_fe3_c" stoichiometry="0.007808"/>
<speciesReference species="M_gln_DASH_L_c" stoichiometry="0.26316"/>
<speciesReference species="M_glu_DASH_L_c" stoichiometry="0.26316"/>
<speciesReference species="M_gly_c" stoichiometry="0.61264"/>
<speciesReference species="M_gtp_c" stoichiometry="0.2151"/>
<speciesReference species="M_h2o_c" stoichiometry="48.6015"/>
<speciesReference species="M_his_DASH_L_c" stoichiometry="0.094738"/>
<speciesReference species="M_ile_DASH_L_c" stoichiometry="0.29053"/>
<speciesReference species="M_k_c" stoichiometry="0.19519"/>
<speciesReference species="M_leu_DASH_L_c" stoichiometry="0.45053"/>
<speciesReference species="M_lys_DASH_L_c" stoichiometry="0.34316"/>
<speciesReference species="M_met_DASH_L_c" stoichiometry="0.15369"/>
<speciesReference species="M_mg2_c" stoichiometry="0.008675"/>
<speciesReference species="M_mlthf_c" stoichiometry="0.000223"/>
<speciesReference species="M_mn2_c" stoichiometry="0.000691"/>
<speciesReference species="M_mobd_c" stoichiometry="7e-06"/>
<speciesReference species="M_nad_c" stoichiometry="0.001831"/>
<speciesReference species="M_nadp_c" stoichiometry="0.000447"/>
<speciesReference species="M_nh4_c" stoichiometry="0.013013"/>
<speciesReference species="M_ni2_c" stoichiometry="0.000323"/>
<speciesReference species="M_pe160_c" stoichiometry="0.017868"/>
<speciesReference species="M_pe161_c" stoichiometry="0.054154"/>
<speciesReference species="M_phe_DASH_L_c" stoichiometry="0.18527"/>
<speciesReference species="M_pheme_c" stoichiometry="0.000223"/>
<speciesReference species="M_pro_DASH_L_c" stoichiometry="0.22106"/>
<speciesReference species="M_pydx5p_c" stoichiometry="0.000223"/>
<speciesReference species="M_ribflv_c" stoichiometry="0.000223"/>
<speciesReference species="M_ser_DASH_L_c" stoichiometry="0.21579"/>
<speciesReference species="M_sheme_c" stoichiometry="0.000223"/>
<speciesReference species="M_so4_c" stoichiometry="0.004338"/>
<speciesReference species="M_thf_c" stoichiometry="0.000223"/>
<speciesReference species="M_thmpp_c" stoichiometry="0.000223"/>
<speciesReference species="M_thr_DASH_L_c" stoichiometry="0.25369"/>
<speciesReference species="M_trp_DASH_L_c" stoichiometry="0.056843"/>
<speciesReference species="M_tyr_DASH_L_c" stoichiometry="0.1379"/>
<speciesReference species="M_udcpdp_c" stoichiometry="5.5e-05"/>
<speciesReference species="M_utp_c" stoichiometry="0.1441"/>
<speciesReference species="M_val_DASH_L_c" stoichiometry="0.42316"/>
<speciesReference species="M_zn2_c" stoichiometry="0.000341"/>
<speciesReference species="M_kdo2lipid4_e" stoichiometry="0.019456"/>
<speciesReference species="M_murein5px4p_p" stoichiometry="0.013894"/>
<speciesReference species="M_pe160_p" stoichiometry="0.045946"/>
<speciesReference species="M_pe161_p" stoichiometry="0.02106"/>
</listOfReactants>
<listOfProducts>
<speciesReference species="M_adp_c" stoichiometry="53.95"/>
<speciesReference species="M_h_c" stoichiometry="53.95"/>
<speciesReference species="M_pi_c" stoichiometry="53.9457"/>
<speciesReference species="M_ppi_c" stoichiometry="0.7739"/>
<speciesReference species="Biomass" stoichiometry="1"/>
</listOfProducts>
</reaction>
<reaction id="R_EX_ac_LPAREN_e_RPAREN_" name="R_EX_ac_LPAREN_e_RPAREN_" fbc:lowerFluxBound="par3" fbc:upperFluxBound="par2" reversible="true">
<listOfReactants>
<speciesReference species="M_ac_e" stoichiometry="1"/>
</listOfReactants>
<listOfProducts>
<speciesReference species="M_ac_ex" stoichiometry="1"/>
</listOfProducts>
</reaction>
<reaction id="R_EX_ca2_LPAREN_e_RPAREN_" name="R_EX_ca2_LPAREN_e_RPAREN_" fbc:lowerFluxBound="par4" fbc:upperFluxBound="par2" reversible="true">
<listOfReactants>
<speciesReference species="M_ca2_e" stoichiometry="1"/>
</listOfReactants>
<listOfProducts>
<speciesReference species="M_ca2_ex" stoichiometry="1"/>
</listOfProducts>
</reaction>
<reaction id="R_EX_cl_LPAREN_e_RPAREN_" name="R_EX_cl_LPAREN_e_RPAREN_" fbc:lowerFluxBound="par4" fbc:upperFluxBound="par2" reversible="true">
<listOfReactants>
<speciesReference species="M_cl_e" stoichiometry="1"/>
</listOfReactants>
<listOfProducts>
<speciesReference species="M_cl_ex" stoichiometry="1"/>
</listOfProducts>
</reaction>
<reaction id="R_EX_co2_LPAREN_e_RPAREN_" name="R_EX_co2_LPAREN_e_RPAREN_" fbc:lowerFluxBound="par3" fbc:upperFluxBound="par2" reversible="true">
<listOfReactants>
<speciesReference species="M_co2_e" stoichiometry="1"/>
</listOfReactants>
<listOfProducts>
<speciesReference species="M_co2_ex" stoichiometry="1"/>
</listOfProducts>
</reaction>
<reaction id="R_EX_cobalt2_LPAREN_e_RPAREN_" name="R_EX_cobalt2_LPAREN_e_RPAREN_" fbc:lowerFluxBound="par4" fbc:upperFluxBound="par2" reversible="true">
<listOfReactants>
<speciesReference species="M_cobalt2_e" stoichiometry="1"/>
</listOfReactants>
<listOfProducts>
<speciesReference species="M_cobalt2_ex" stoichiometry="1"/>
</listOfProducts>
</reaction>
<reaction id="R_EX_cu2_LPAREN_e_RPAREN_" name="R_EX_cu2_LPAREN_e_RPAREN_" fbc:lowerFluxBound="par4" fbc:upperFluxBound="par2" reversible="true">
<listOfReactants>
<speciesReference species="M_cu2_e" stoichiometry="1"/>
</listOfReactants>
<listOfProducts>
<speciesReference species="M_cu2_ex" stoichiometry="1"/>
</listOfProducts>
</reaction>
<reaction id="R_EX_etoh_LPAREN_e_RPAREN_" name="R_EX_etoh_LPAREN_e_RPAREN_" fbc:lowerFluxBound="par1" fbc:upperFluxBound="par2" reversible="false">
<listOfReactants>
<speciesReference species="M_etoh_e" stoichiometry="1"/>
</listOfReactants>
<listOfProducts>
<speciesReference species="M_etoh_ex" stoichiometry="1"/>
</listOfProducts>
</reaction>
<reaction id="R_EX_fe2_LPAREN_e_RPAREN_" name="R_EX_fe2_LPAREN_e_RPAREN_" fbc:lowerFluxBound="par4" fbc:upperFluxBound="par2" reversible="true">
<listOfReactants>
<speciesReference species="M_fe2_e" stoichiometry="1"/>
</listOfReactants>
<listOfProducts>
<speciesReference species="M_fe2_ex" stoichiometry="1"/>
</listOfProducts>
</reaction>
<reaction id="R_EX_fe3_LPAREN_e_RPAREN_" name="R_EX_fe3_LPAREN_e_RPAREN_" fbc:lowerFluxBound="par4" fbc:upperFluxBound="par2" reversible="true">
<listOfReactants>
<speciesReference species="M_fe3_e" stoichiometry="1"/>
</listOfReactants>
<listOfProducts>
<speciesReference species="M_fe3_ex" stoichiometry="1"/>
</listOfProducts>
</reaction>
<reaction id="R_EX_for_LPAREN_e_RPAREN_" name="R_EX_for_LPAREN_e_RPAREN_" fbc:lowerFluxBound="par1" fbc:upperFluxBound="par2" reversible="false">
<listOfReactants>
<speciesReference species="M_for_e" stoichiometry="1"/>
</listOfReactants>
<listOfProducts>
<speciesReference species="M_for_ex" stoichiometry="1"/>
</listOfProducts>
</reaction>
<reaction id="R_EX_glc_LPAREN_e_RPAREN_" name="R_EX_glc_LPAREN_e_RPAREN_" fbc:lowerFluxBound="par3" fbc:upperFluxBound="par2" reversible="true">
<listOfReactants>
<speciesReference species="M_glc_DASH_D_e" stoichiometry="1"/>
</listOfReactants>
<listOfProducts>
<speciesReference species="M_glc_DASH_D_ex" stoichiometry="1"/>
</listOfProducts>
</reaction>
<reaction id="R_EX_glyc_LPAREN_e_RPAREN_" name="R_EX_glyc_LPAREN_e_RPAREN_" fbc:lowerFluxBound="par3" fbc:upperFluxBound="par2" reversible="true">
<listOfReactants>
<speciesReference species="M_glyc_e" stoichiometry="1"/>
</listOfReactants>
<listOfProducts>
<speciesReference species="M_glyc_ex" stoichiometry="1"/>
</listOfProducts>
</reaction>
<reaction id="R_EX_h_LPAREN_e_RPAREN_" name="R_EX_h_LPAREN_e_RPAREN_" fbc:lowerFluxBound="par4" fbc:upperFluxBound="par2" reversible="true">
<listOfReactants>
<speciesReference species="M_h_e" stoichiometry="1"/>
</listOfReactants>
<listOfProducts>
<speciesReference species="M_h_ex" stoichiometry="1"/>
</listOfProducts>
</reaction>
<reaction id="R_EX_h2_LPAREN_e_RPAREN_" name="R_EX_h2_LPAREN_e_RPAREN_" fbc:lowerFluxBound="par1" fbc:upperFluxBound="par2" reversible="false">
<listOfReactants>
<speciesReference species="M_h2_e" stoichiometry="1"/>
</listOfReactants>
<listOfProducts>
<speciesReference species="M_h2_ex" stoichiometry="1"/>
</listOfProducts>
</reaction>
<reaction id="R_EX_h2o_LPAREN_e_RPAREN_" name="R_EX_h2o_LPAREN_e_RPAREN_" fbc:lowerFluxBound="par4" fbc:upperFluxBound="par2" reversible="true">
<listOfReactants>
<speciesReference species="M_h2o_e" stoichiometry="1"/>
</listOfReactants>
<listOfProducts>
<speciesReference species="M_h2o_ex" stoichiometry="1"/>
</listOfProducts>
</reaction>
<reaction id="R_EX_k_LPAREN_e_RPAREN_" name="R_EX_k_LPAREN_e_RPAREN_" fbc:lowerFluxBound="par4" fbc:upperFluxBound="par2" reversible="true">
<listOfReactants>
<speciesReference species="M_k_e" stoichiometry="1"/>
</listOfReactants>
<listOfProducts>
<speciesReference species="M_k_ex" stoichiometry="1"/>
</listOfProducts>
</reaction>
<reaction id="R_EX_lac_DASH_D_LPAREN_e_RPAREN_" name="R_EX_lac_DASH_D_LPAREN_e_RPAREN_" fbc:lowerFluxBound="par1" fbc:upperFluxBound="par2" reversible="false">
<listOfReactants>
<speciesReference species="M_lac_DASH_D_e" stoichiometry="1"/>
</listOfReactants>
<listOfProducts>
<speciesReference species="M_lac_ex" stoichiometry="1"/>
</listOfProducts>
</reaction>
<reaction id="R_EX_meoh_LPAREN_e_RPAREN_" name="R_EX_meoh_LPAREN_e_RPAREN_" fbc:lowerFluxBound="par1" fbc:upperFluxBound="par2" reversible="false">
<listOfReactants>
<speciesReference species="M_meoh_e" stoichiometry="1"/>
</listOfReactants>
<listOfProducts>
<speciesReference species="M_meoh_ex" stoichiometry="1"/>
</listOfProducts>
</reaction>
<reaction id="R_EX_mg2_LPAREN_e_RPAREN_" name="R_EX_mg2_LPAREN_e_RPAREN_" fbc:lowerFluxBound="par4" fbc:upperFluxBound="par2" reversible="true">
<listOfReactants>
<speciesReference species="M_mg2_e" stoichiometry="1"/>
</listOfReactants>
<listOfProducts>
<speciesReference species="M_mg2_ex" stoichiometry="1"/>
</listOfProducts>
</reaction>
<reaction id="R_EX_mn2_LPAREN_e_RPAREN_" name="R_EX_mn2_LPAREN_e_RPAREN_" fbc:lowerFluxBound="par4" fbc:upperFluxBound="par2" reversible="true">
<listOfReactants>
<speciesReference species="M_mn2_e" stoichiometry="1"/>
</listOfReactants>
<listOfProducts>
<speciesReference species="M_mn2_ex" stoichiometry="1"/>
</listOfProducts>
</reaction>
<reaction id="R_EX_mobd_LPAREN_e_RPAREN_" name="R_EX_mobd_LPAREN_e_RPAREN_" fbc:lowerFluxBound="par4" fbc:upperFluxBound="par2" reversible="true">
<listOfReactants>
<speciesReference species="M_mobd_e" stoichiometry="1"/>
</listOfReactants>
<listOfProducts>
<speciesReference species="M_mobd_ex" stoichiometry="1"/>
</listOfProducts>
</reaction>
<reaction id="R_EX_nh4_LPAREN_e_RPAREN_" name="R_EX_nh4_LPAREN_e_RPAREN_" fbc:lowerFluxBound="par4" fbc:upperFluxBound="par2" reversible="true">
<listOfReactants>
<speciesReference species="M_nh4_e" stoichiometry="1"/>
</listOfReactants>
<listOfProducts>
<speciesReference species="M_nh4_ex" stoichiometry="1"/>
</listOfProducts>
</reaction>
<reaction id="R_EX_ni2_LPAREN_e_RPAREN_" name="R_EX_ni2_LPAREN_e_RPAREN_" fbc:lowerFluxBound="par4" fbc:upperFluxBound="par2" reversible="true">
<listOfReactants>
<speciesReference species="M_ni2_e" stoichiometry="1"/>
</listOfReactants>
<listOfProducts>
<speciesReference species="M_ni2_ex" stoichiometry="1"/>
</listOfProducts>
</reaction>
<reaction id="R_EX_o2_LPAREN_e_RPAREN_" name="R_EX_o2_LPAREN_e_RPAREN_" fbc:lowerFluxBound="par4" fbc:upperFluxBound="par2" reversible="true">
<listOfReactants>
<speciesReference species="M_o2_e" stoichiometry="1"/>
</listOfReactants>
<listOfProducts>
<speciesReference species="M_o2_ex" stoichiometry="1"/>
</listOfProducts>
</reaction>
<reaction id="R_EX_pi_LPAREN_e_RPAREN_" name="R_EX_pi_LPAREN_e_RPAREN_" fbc:lowerFluxBound="par4" fbc:upperFluxBound="par2" reversible="true">
<listOfReactants>
<speciesReference species="M_pi_e" stoichiometry="1"/>
</listOfReactants>
<listOfProducts>
<speciesReference species="M_pi_ex" stoichiometry="1"/>
</listOfProducts>
</reaction>
<reaction id="R_EX_so4_LPAREN_e_RPAREN_" name="R_EX_so4_LPAREN_e_RPAREN_" fbc:lowerFluxBound="par4" fbc:upperFluxBound="par2" reversible="true">
<listOfReactants>
<speciesReference species="M_so4_e" stoichiometry="1"/>
</listOfReactants>
<listOfProducts>
<speciesReference species="M_so4_ex" stoichiometry="1"/>
</listOfProducts>
</reaction>
<reaction id="R_EX_succ_LPAREN_e_RPAREN_" name="R_EX_succ_LPAREN_e_RPAREN_" fbc:lowerFluxBound="par3" fbc:upperFluxBound="par2" reversible="true">
<listOfReactants>
<speciesReference species="M_succ_e" stoichiometry="1"/>
</listOfReactants>
<listOfProducts>
<speciesReference species="M_succ_ex" stoichiometry="1"/>
</listOfProducts>
</reaction>
<reaction id="R_EX_zn2_LPAREN_e_RPAREN_" name="R_EX_zn2_LPAREN_e_RPAREN_" fbc:lowerFluxBound="par4" fbc:upperFluxBound="par2" reversible="true">
<listOfReactants>
<speciesReference species="M_zn2_e" stoichiometry="1"/>
</listOfReactants>
<listOfProducts>
<speciesReference species="M_zn2_ex" stoichiometry="1"/>
</listOfProducts>
</reaction>
<reaction id="R_3OAR140" name="R_3OAR140" fbc:lowerFluxBound="par4" fbc:upperFluxBound="par2" reversible="true">
<listOfReactants>
<speciesReference species="M_3omrsACP_c" stoichiometry="1"/>
<speciesReference species="M_h_c" stoichiometry="1"/>
<speciesReference species="M_nadph_c" stoichiometry="1"/>
</listOfReactants>
<listOfProducts>
<speciesReference species="M_3hmrsACP_c" stoichiometry="1"/>
<speciesReference species="M_nadp_c" stoichiometry="1"/>
</listOfProducts>
</reaction>
<reaction id="R_3OAS140" name="R_3OAS140" fbc:lowerFluxBound="par1" fbc:upperFluxBound="par2" reversible="false">
<listOfReactants>
<speciesReference species="M_ddcaACP_c" stoichiometry="1"/>
<speciesReference species="M_h_c" stoichiometry="1"/>
<speciesReference species="M_malACP_c" stoichiometry="1"/>
</listOfReactants>
<listOfProducts>
<speciesReference species="M_3omrsACP_c" stoichiometry="1"/>
<speciesReference species="M_ACP_c" stoichiometry="1"/>
<speciesReference species="M_co2_c" stoichiometry="1"/>
</listOfProducts>
</reaction>
<reaction id="R_5DOAN" name="R_5DOAN" fbc:lowerFluxBound="par1" fbc:upperFluxBound="par2" reversible="false">
<listOfReactants>
<speciesReference species="M_dad_DASH_5_c" stoichiometry="1"/>
<speciesReference species="M_h2o_c" stoichiometry="1"/>
</listOfReactants>
<listOfProducts>
<speciesReference species="M_5drib_c" stoichiometry="1"/>
<speciesReference species="M_ade_c" stoichiometry="1"/>
</listOfProducts>
</reaction>
<reaction id="R_A5PISO" name="R_A5PISO" fbc:lowerFluxBound="par4" fbc:upperFluxBound="par2" reversible="true">
<listOfReactants>
<speciesReference species="M_ru5p_DASH_D_c" stoichiometry="1"/>
</listOfReactants>
<listOfProducts>
<speciesReference species="M_ara5p_c" stoichiometry="1"/>
</listOfProducts>
</reaction>
<reaction id="R_AACPS3" name="R_AACPS3" fbc:lowerFluxBound="par1" fbc:upperFluxBound="par2" reversible="false">
<listOfReactants>
<speciesReference species="M_ACP_c" stoichiometry="1"/>
<speciesReference species="M_atp_c" stoichiometry="1"/>
<speciesReference species="M_hdca_c" stoichiometry="1"/>
</listOfReactants>
<listOfProducts>
<speciesReference species="M_amp_c" stoichiometry="1"/>
<speciesReference species="M_palmACP_c" stoichiometry="1"/>
<speciesReference species="M_ppi_c" stoichiometry="1"/>
</listOfProducts>
</reaction>
<reaction id="R_AACPS4" name="R_AACPS4" fbc:lowerFluxBound="par1" fbc:upperFluxBound="par2" reversible="false">
<listOfReactants>
<speciesReference species="M_ACP_c" stoichiometry="1"/>
<speciesReference species="M_atp_c" stoichiometry="1"/>
<speciesReference species="M_hdcea_c" stoichiometry="1"/>
</listOfReactants>
<listOfProducts>
<speciesReference species="M_amp_c" stoichiometry="1"/>
<speciesReference species="M_hdeACP_c" stoichiometry="1"/>
<speciesReference species="M_ppi_c" stoichiometry="1"/>
</listOfProducts>
</reaction>
<reaction id="R_AACPS7" name="R_AACPS7" fbc:lowerFluxBound="par1" fbc:upperFluxBound="par2" reversible="false">
<listOfReactants>
<speciesReference species="M_ACP_c" stoichiometry="1"/>
<speciesReference species="M_atp_c" stoichiometry="1"/>
<speciesReference species="M_ddca_c" stoichiometry="1"/>
</listOfReactants>
<listOfProducts>
<speciesReference species="M_amp_c" stoichiometry="1"/>
<speciesReference species="M_ddcaACP_c" stoichiometry="1"/>
<speciesReference species="M_ppi_c" stoichiometry="1"/>
</listOfProducts>
</reaction>
<reaction id="R_ACACT1r" name="R_ACACT1r" fbc:lowerFluxBound="par4" fbc:upperFluxBound="par2" reversible="true">
<listOfReactants>
<speciesReference species="M_accoa_c" stoichiometry="2"/>
</listOfReactants>
<listOfProducts>
<speciesReference species="M_aacoa_c" stoichiometry="1"/>
<speciesReference species="M_coa_c" stoichiometry="1"/>
</listOfProducts>
</reaction>
<reaction id="R_ACACT2r" name="R_ACACT2r" fbc:lowerFluxBound="par4" fbc:upperFluxBound="par2" reversible="true">
<listOfReactants>
<speciesReference species="M_accoa_c" stoichiometry="1"/>
<speciesReference species="M_btcoa_c" stoichiometry="1"/>
</listOfReactants>
<listOfProducts>
<speciesReference species="M_3ohcoa_c" stoichiometry="1"/>
<speciesReference species="M_coa_c" stoichiometry="1"/>
</listOfProducts>
</reaction>
<reaction id="R_ACACT3r" name="R_ACACT3r" fbc:lowerFluxBound="par4" fbc:upperFluxBound="par2" reversible="true">
<listOfReactants>
<speciesReference species="M_accoa_c" stoichiometry="1"/>
<speciesReference species="M_hxcoa_c" stoichiometry="1"/>
</listOfReactants>
<listOfProducts>
<speciesReference species="M_3oocoa_c" stoichiometry="1"/>
<speciesReference species="M_coa_c" stoichiometry="1"/>
</listOfProducts>
</reaction>
<reaction id="R_ACACT4r" name="R_ACACT4r" fbc:lowerFluxBound="par4" fbc:upperFluxBound="par2" reversible="true">
<listOfReactants>
<speciesReference species="M_accoa_c" stoichiometry="1"/>
<speciesReference species="M_occoa_c" stoichiometry="1"/>
</listOfReactants>
<listOfProducts>
<speciesReference species="M_3odcoa_c" stoichiometry="1"/>
<speciesReference species="M_coa_c" stoichiometry="1"/>
</listOfProducts>
</reaction>
<reaction id="R_ACACT5r" name="R_ACACT5r" fbc:lowerFluxBound="par4" fbc:upperFluxBound="par2" reversible="true">
<listOfReactants>
<speciesReference species="M_accoa_c" stoichiometry="1"/>
<speciesReference species="M_dcacoa_c" stoichiometry="1"/>
</listOfReactants>
<listOfProducts>
<speciesReference species="M_3oddcoa_c" stoichiometry="1"/>
<speciesReference species="M_coa_c" stoichiometry="1"/>
</listOfProducts>
</reaction>
<reaction id="R_ACACT6r" name="R_ACACT6r" fbc:lowerFluxBound="par4" fbc:upperFluxBound="par2" reversible="true">
<listOfReactants>
<speciesReference species="M_accoa_c" stoichiometry="1"/>
<speciesReference species="M_ddcacoa_c" stoichiometry="1"/>
</listOfReactants>
<listOfProducts>
<speciesReference species="M_3otdcoa_c" stoichiometry="1"/>
<speciesReference species="M_coa_c" stoichiometry="1"/>
</listOfProducts>
</reaction>
<reaction id="R_ACACT7r" name="R_ACACT7r" fbc:lowerFluxBound="par4" fbc:upperFluxBound="par2" reversible="true">
<listOfReactants>
<speciesReference species="M_accoa_c" stoichiometry="1"/>
<speciesReference species="M_tdcoa_c" stoichiometry="1"/>
</listOfReactants>
<listOfProducts>
<speciesReference species="M_3ohdcoa_c" stoichiometry="1"/>
<speciesReference species="M_coa_c" stoichiometry="1"/>
</listOfProducts>
</reaction>
<reaction id="R_ACALD" name="R_ACALD" fbc:lowerFluxBound="par4" fbc:upperFluxBound="par2" reversible="true">
<listOfReactants>
<speciesReference species="M_acald_c" stoichiometry="1"/>
<speciesReference species="M_coa_c" stoichiometry="1"/>
<speciesReference species="M_nad_c" stoichiometry="1"/>
</listOfReactants>
<listOfProducts>
<speciesReference species="M_accoa_c" stoichiometry="1"/>
<speciesReference species="M_h_c" stoichiometry="1"/>
<speciesReference species="M_nadh_c" stoichiometry="1"/>
</listOfProducts>
</reaction>
<reaction id="R_ACCOAC" name="R_ACCOAC" fbc:lowerFluxBound="par1" fbc:upperFluxBound="par2" reversible="false">
<listOfReactants>
<speciesReference species="M_accoa_c" stoichiometry="1"/>
<speciesReference species="M_atp_c" stoichiometry="1"/>
<speciesReference species="M_hco3_c" stoichiometry="1"/>
</listOfReactants>
<listOfProducts>
<speciesReference species="M_adp_c" stoichiometry="1"/>
<speciesReference species="M_h_c" stoichiometry="1"/>
<speciesReference species="M_malcoa_c" stoichiometry="1"/>
<speciesReference species="M_pi_c" stoichiometry="1"/>
</listOfProducts>
</reaction>
<reaction id="R_ACGK" name="R_ACGK" fbc:lowerFluxBound="par1" fbc:upperFluxBound="par2" reversible="false">
<listOfReactants>
<speciesReference species="M_acglu_c" stoichiometry="1"/>
<speciesReference species="M_atp_c" stoichiometry="1"/>
</listOfReactants>
<listOfProducts>
<speciesReference species="M_acg5p_c" stoichiometry="1"/>
<speciesReference species="M_adp_c" stoichiometry="1"/>
</listOfProducts>
</reaction>
<reaction id="R_ACGS" name="R_ACGS" fbc:lowerFluxBound="par1" fbc:upperFluxBound="par2" reversible="false">
<listOfReactants>
<speciesReference species="M_accoa_c" stoichiometry="1"/>
<speciesReference species="M_glu_DASH_L_c" stoichiometry="1"/>
</listOfReactants>
<listOfProducts>
<speciesReference species="M_acglu_c" stoichiometry="1"/>
<speciesReference species="M_coa_c" stoichiometry="1"/>
<speciesReference species="M_h_c" stoichiometry="1"/>
</listOfProducts>
</reaction>
<reaction id="R_ACHBS" name="R_ACHBS" fbc:lowerFluxBound="par1" fbc:upperFluxBound="par2" reversible="false">
<listOfReactants>
<speciesReference species="M_2obut_c" stoichiometry="1"/>
<speciesReference species="M_h_c" stoichiometry="1"/>
<speciesReference species="M_pyr_c" stoichiometry="1"/>
</listOfReactants>
<listOfProducts>
<speciesReference species="M_2ahbut_c" stoichiometry="1"/>
<speciesReference species="M_co2_c" stoichiometry="1"/>
</listOfProducts>
</reaction>
<reaction id="R_ACKr" name="R_ACKr" fbc:lowerFluxBound="par4" fbc:upperFluxBound="par2" reversible="true">
<listOfReactants>
<speciesReference species="M_ac_c" stoichiometry="1"/>
<speciesReference species="M_atp_c" stoichiometry="1"/>
</listOfReactants>
<listOfProducts>
<speciesReference species="M_actp_c" stoichiometry="1"/>
<speciesReference species="M_adp_c" stoichiometry="1"/>
</listOfProducts>
</reaction>
<reaction id="R_ACLS" name="R_ACLS" fbc:lowerFluxBound="par1" fbc:upperFluxBound="par2" reversible="false">
<listOfReactants>
<speciesReference species="M_h_c" stoichiometry="1"/>
<speciesReference species="M_pyr_c" stoichiometry="2"/>
</listOfReactants>
<listOfProducts>
<speciesReference species="M_alac_DASH_S_c" stoichiometry="1"/>
<speciesReference species="M_co2_c" stoichiometry="1"/>
</listOfProducts>
</reaction>
<reaction id="R_ACOAD1f" name="R_ACOAD1f" fbc:lowerFluxBound="par4" fbc:upperFluxBound="par2" reversible="true">
<listOfReactants>
<speciesReference species="M_btcoa_c" stoichiometry="1"/>
<speciesReference species="M_fad_c" stoichiometry="1"/>
</listOfReactants>
<listOfProducts>
<speciesReference species="M_b2coa_c" stoichiometry="1"/>
<speciesReference species="M_fadh2_c" stoichiometry="1"/>
</listOfProducts>
</reaction>
<reaction id="R_ACOAD2f" name="R_ACOAD2f" fbc:lowerFluxBound="par4" fbc:upperFluxBound="par2" reversible="true">
<listOfReactants>
<speciesReference species="M_fad_c" stoichiometry="1"/>
<speciesReference species="M_hxcoa_c" stoichiometry="1"/>
</listOfReactants>
<listOfProducts>
<speciesReference species="M_fadh2_c" stoichiometry="1"/>
<speciesReference species="M_hx2coa_c" stoichiometry="1"/>
</listOfProducts>
</reaction>
<reaction id="R_ACOAD3f" name="R_ACOAD3f" fbc:lowerFluxBound="par4" fbc:upperFluxBound="par2" reversible="true">
<listOfReactants>
<speciesReference species="M_fad_c" stoichiometry="1"/>
<speciesReference species="M_occoa_c" stoichiometry="1"/>
</listOfReactants>
<listOfProducts>
<speciesReference species="M_fadh2_c" stoichiometry="1"/>
<speciesReference species="M_oc2coa_c" stoichiometry="1"/>
</listOfProducts>
</reaction>
<reaction id="R_ACOAD4f" name="R_ACOAD4f" fbc:lowerFluxBound="par4" fbc:upperFluxBound="par2" reversible="true">
<listOfReactants>
<speciesReference species="M_dcacoa_c" stoichiometry="1"/>
<speciesReference species="M_fad_c" stoichiometry="1"/>
</listOfReactants>
<listOfProducts>
<speciesReference species="M_dc2coa_c" stoichiometry="1"/>
<speciesReference species="M_fadh2_c" stoichiometry="1"/>
</listOfProducts>
</reaction>
<reaction id="R_ACOAD5f" name="R_ACOAD5f" fbc:lowerFluxBound="par4" fbc:upperFluxBound="par2" reversible="true">
<listOfReactants>
<speciesReference species="M_ddcacoa_c" stoichiometry="1"/>
<speciesReference species="M_fad_c" stoichiometry="1"/>
</listOfReactants>
<listOfProducts>
<speciesReference species="M_dd2coa_c" stoichiometry="1"/>
<speciesReference species="M_fadh2_c" stoichiometry="1"/>
</listOfProducts>
</reaction>
<reaction id="R_ACOAD6f" name="R_ACOAD6f" fbc:lowerFluxBound="par4" fbc:upperFluxBound="par2" reversible="true">
<listOfReactants>
<speciesReference species="M_fad_c" stoichiometry="1"/>
<speciesReference species="M_tdcoa_c" stoichiometry="1"/>
</listOfReactants>
<listOfProducts>
<speciesReference species="M_fadh2_c" stoichiometry="1"/>
<speciesReference species="M_td2coa_c" stoichiometry="1"/>
</listOfProducts>
</reaction>
<reaction id="R_ACOAD7f" name="R_ACOAD7f" fbc:lowerFluxBound="par4" fbc:upperFluxBound="par2" reversible="true">
<listOfReactants>
<speciesReference species="M_fad_c" stoichiometry="1"/>
<speciesReference species="M_pmtcoa_c" stoichiometry="1"/>
</listOfReactants>
<listOfProducts>
<speciesReference species="M_fadh2_c" stoichiometry="1"/>
<speciesReference species="M_hdd2coa_c" stoichiometry="1"/>
</listOfProducts>
</reaction>
<reaction id="R_ACODA" name="R_ACODA" fbc:lowerFluxBound="par1" fbc:upperFluxBound="par2" reversible="false">
<listOfReactants>
<speciesReference species="M_acorn_c" stoichiometry="1"/>
<speciesReference species="M_h2o_c" stoichiometry="1"/>
</listOfReactants>
<listOfProducts>
<speciesReference species="M_ac_c" stoichiometry="1"/>
<speciesReference species="M_orn_c" stoichiometry="1"/>
</listOfProducts>
</reaction>
<reaction id="R_ACONTa" name="R_ACONTa" fbc:lowerFluxBound="par4" fbc:upperFluxBound="par2" reversible="true">
<listOfReactants>
<speciesReference species="M_cit_c" stoichiometry="1"/>
</listOfReactants>
<listOfProducts>
<speciesReference species="M_acon_DASH_C_c" stoichiometry="1"/>
<speciesReference species="M_h2o_c" stoichiometry="1"/>
</listOfProducts>
</reaction>
<reaction id="R_ACONTb" name="R_ACONTb" fbc:lowerFluxBound="par4" fbc:upperFluxBound="par2" reversible="true">
<listOfReactants>
<speciesReference species="M_acon_DASH_C_c" stoichiometry="1"/>
<speciesReference species="M_h2o_c" stoichiometry="1"/>
</listOfReactants>
<listOfProducts>
<speciesReference species="M_icit_c" stoichiometry="1"/>
</listOfProducts>
</reaction>
<reaction id="R_ACOTA" name="R_ACOTA" fbc:lowerFluxBound="par4" fbc:upperFluxBound="par2" reversible="true">
<listOfReactants>
<speciesReference species="M_acorn_c" stoichiometry="1"/>
<speciesReference species="M_akg_c" stoichiometry="1"/>
</listOfReactants>
<listOfProducts>
<speciesReference species="M_acg5sa_c" stoichiometry="1"/>
<speciesReference species="M_glu_DASH_L_c" stoichiometry="1"/>
</listOfProducts>
</reaction>
<reaction id="R_ACPPAT160" name="R_ACPPAT160" fbc:lowerFluxBound="par1" fbc:upperFluxBound="par2" reversible="false">
<listOfReactants>
<speciesReference species="M_h_c" stoichiometry="1"/>
<speciesReference species="M_palmACP_c" stoichiometry="1"/>
<speciesReference species="M_pi_c" stoichiometry="1"/>
</listOfReactants>
<listOfProducts>
<speciesReference species="M_ACP_c" stoichiometry="1"/>
<speciesReference species="M_hdcap_c" stoichiometry="1"/>
</listOfProducts>
</reaction>
<reaction id="R_ACPPAT161" name="R_ACPPAT161" fbc:lowerFluxBound="par1" fbc:upperFluxBound="par2" reversible="false">
<listOfReactants>
<speciesReference species="M_h_c" stoichiometry="1"/>
<speciesReference species="M_hdeACP_c" stoichiometry="1"/>
<speciesReference species="M_pi_c" stoichiometry="1"/>
</listOfReactants>
<listOfProducts>
<speciesReference species="M_ACP_c" stoichiometry="1"/>
<speciesReference species="M_hdceap_c" stoichiometry="1"/>
</listOfProducts>
</reaction>
<reaction id="R_ACt2rpp" name="R_ACt2rpp" fbc:lowerFluxBound="par4" fbc:upperFluxBound="par2" reversible="true">
<listOfReactants>
<speciesReference species="M_ac_p" stoichiometry="1"/>
<speciesReference species="M_h_p" stoichiometry="1"/>
</listOfReactants>
<listOfProducts>
<speciesReference species="M_ac_c" stoichiometry="1"/>
<speciesReference species="M_h_c" stoichiometry="1"/>
</listOfProducts>
</reaction>
<reaction id="R_ACtex" name="R_ACtex" fbc:lowerFluxBound="par4" fbc:upperFluxBound="par2" reversible="true">
<listOfReactants>
<speciesReference species="M_ac_e" stoichiometry="1"/>
</listOfReactants>
<listOfProducts>
<speciesReference species="M_ac_p" stoichiometry="1"/>
</listOfProducts>
</reaction>
<reaction id="R_ADCL" name="R_ADCL" fbc:lowerFluxBound="par1" fbc:upperFluxBound="par2" reversible="false">
<listOfReactants>
<speciesReference species="M_4adcho_c" stoichiometry="1"/>
</listOfReactants>
<listOfProducts>
<speciesReference species="M_4abz_c" stoichiometry="1"/>
<speciesReference species="M_h_c" stoichiometry="1"/>
<speciesReference species="M_pyr_c" stoichiometry="1"/>
</listOfProducts>
</reaction>
<reaction id="R_ADCS" name="R_ADCS" fbc:lowerFluxBound="par1" fbc:upperFluxBound="par2" reversible="false">
<listOfReactants>
<speciesReference species="M_chor_c" stoichiometry="1"/>
<speciesReference species="M_gln_DASH_L_c" stoichiometry="1"/>
</listOfReactants>
<listOfProducts>
<speciesReference species="M_4adcho_c" stoichiometry="1"/>
<speciesReference species="M_glu_DASH_L_c" stoichiometry="1"/>
</listOfProducts>
</reaction>
<reaction id="R_ADK1" name="R_ADK1" fbc:lowerFluxBound="par4" fbc:upperFluxBound="par2" reversible="true">
<listOfReactants>
<speciesReference species="M_amp_c" stoichiometry="1"/>
<speciesReference species="M_atp_c" stoichiometry="1"/>
</listOfReactants>
<listOfProducts>
<speciesReference species="M_adp_c" stoichiometry="2"/>
</listOfProducts>
</reaction>
<reaction id="R_ADNK1" name="R_ADNK1" fbc:lowerFluxBound="par1" fbc:upperFluxBound="par2" reversible="false">
<listOfReactants>
<speciesReference species="M_adn_c" stoichiometry="1"/>
<speciesReference species="M_atp_c" stoichiometry="1"/>
</listOfReactants>
<listOfProducts>
<speciesReference species="M_adp_c" stoichiometry="1"/>
<speciesReference species="M_amp_c" stoichiometry="1"/>
<speciesReference species="M_h_c" stoichiometry="1"/>
</listOfProducts>
</reaction>
<reaction id="R_ADSK" name="R_ADSK" fbc:lowerFluxBound="par1" fbc:upperFluxBound="par2" reversible="false">
<listOfReactants>
<speciesReference species="M_aps_c" stoichiometry="1"/>
<speciesReference species="M_atp_c" stoichiometry="1"/>
</listOfReactants>
<listOfProducts>
<speciesReference species="M_adp_c" stoichiometry="1"/>
<speciesReference species="M_h_c" stoichiometry="1"/>
<speciesReference species="M_paps_c" stoichiometry="1"/>
</listOfProducts>
</reaction>
<reaction id="R_ADSL1r" name="R_ADSL1r" fbc:lowerFluxBound="par4" fbc:upperFluxBound="par2" reversible="true">
<listOfReactants>
<speciesReference species="M_dcamp_c" stoichiometry="1"/>
</listOfReactants>
<listOfProducts>
<speciesReference species="M_amp_c" stoichiometry="1"/>
<speciesReference species="M_fum_c" stoichiometry="1"/>
</listOfProducts>
</reaction>
<reaction id="R_ADSL2r" name="R_ADSL2r" fbc:lowerFluxBound="par4" fbc:upperFluxBound="par2" reversible="true">
<listOfReactants>
<speciesReference species="M_25aics_c" stoichiometry="1"/>
</listOfReactants>
<listOfProducts>
<speciesReference species="M_aicar_c" stoichiometry="1"/>
<speciesReference species="M_fum_c" stoichiometry="1"/>
</listOfProducts>
</reaction>
<reaction id="R_ADSS" name="R_ADSS" fbc:lowerFluxBound="par1" fbc:upperFluxBound="par2" reversible="false">
<listOfReactants>
<speciesReference species="M_asp_DASH_L_c" stoichiometry="1"/>
<speciesReference species="M_gtp_c" stoichiometry="1"/>
<speciesReference species="M_imp_c" stoichiometry="1"/>
</listOfReactants>
<listOfProducts>
<speciesReference species="M_dcamp_c" stoichiometry="1"/>
<speciesReference species="M_gdp_c" stoichiometry="1"/>
<speciesReference species="M_h_c" stoichiometry="2"/>
<speciesReference species="M_pi_c" stoichiometry="1"/>
</listOfProducts>
</reaction>
<reaction id="R_AGPAT160" name="R_AGPAT160" fbc:lowerFluxBound="par1" fbc:upperFluxBound="par2" reversible="false">
<listOfReactants>
<speciesReference species="M_1hdecg3p_c" stoichiometry="1"/>
<speciesReference species="M_palmACP_c" stoichiometry="1"/>
</listOfReactants>
<listOfProducts>
<speciesReference species="M_ACP_c" stoichiometry="1"/>
<speciesReference species="M_pa160_c" stoichiometry="1"/>
</listOfProducts>
</reaction>
<reaction id="R_AGPAT161" name="R_AGPAT161" fbc:lowerFluxBound="par1" fbc:upperFluxBound="par2" reversible="false">
<listOfReactants>
<speciesReference species="M_1hdec9eg3p_c" stoichiometry="1"/>
<speciesReference species="M_hdeACP_c" stoichiometry="1"/>
</listOfReactants>
<listOfProducts>
<speciesReference species="M_ACP_c" stoichiometry="1"/>
<speciesReference species="M_pa161_c" stoichiometry="1"/>
</listOfProducts>
</reaction>
<reaction id="R_AGPR" name="R_AGPR" fbc:lowerFluxBound="par4" fbc:upperFluxBound="par2" reversible="true">
<listOfReactants>
<speciesReference species="M_acg5sa_c" stoichiometry="1"/>
<speciesReference species="M_nadp_c" stoichiometry="1"/>
<speciesReference species="M_pi_c" stoichiometry="1"/>
</listOfReactants>
<listOfProducts>
<speciesReference species="M_acg5p_c" stoichiometry="1"/>
<speciesReference species="M_h_c" stoichiometry="1"/>
<speciesReference species="M_nadph_c" stoichiometry="1"/>
</listOfProducts>
</reaction>
<reaction id="R_AHCYSNS" name="R_AHCYSNS" fbc:lowerFluxBound="par1" fbc:upperFluxBound="par2" reversible="false">
<listOfReactants>
<speciesReference species="M_ahcys_c" stoichiometry="1"/>
<speciesReference species="M_h2o_c" stoichiometry="1"/>
</listOfReactants>
<listOfProducts>
<speciesReference species="M_ade_c" stoichiometry="1"/>
<speciesReference species="M_rhcys_c" stoichiometry="1"/>
</listOfProducts>
</reaction>
<reaction id="R_AICART" name="R_AICART" fbc:lowerFluxBound="par4" fbc:upperFluxBound="par2" reversible="true">
<listOfReactants>
<speciesReference species="M_10fthf_c" stoichiometry="1"/>
<speciesReference species="M_aicar_c" stoichiometry="1"/>
</listOfReactants>
<listOfProducts>
<speciesReference species="M_fprica_c" stoichiometry="1"/>
<speciesReference species="M_thf_c" stoichiometry="1"/>
</listOfProducts>
</reaction>
<reaction id="R_AIRC2" name="R_AIRC2" fbc:lowerFluxBound="par1" fbc:upperFluxBound="par2" reversible="false">
<listOfReactants>
<speciesReference species="M_air_c" stoichiometry="1"/>
<speciesReference species="M_atp_c" stoichiometry="1"/>
<speciesReference species="M_hco3_c" stoichiometry="1"/>
</listOfReactants>
<listOfProducts>
<speciesReference species="M_5caiz_c" stoichiometry="1"/>
<speciesReference species="M_adp_c" stoichiometry="1"/>
<speciesReference species="M_h_c" stoichiometry="1"/>
<speciesReference species="M_pi_c" stoichiometry="1"/>
</listOfProducts>
</reaction>
<reaction id="R_AIRC3" name="R_AIRC3" fbc:lowerFluxBound="par4" fbc:upperFluxBound="par2" reversible="true">
<listOfReactants>
<speciesReference species="M_5aizc_c" stoichiometry="1"/>
</listOfReactants>
<listOfProducts>
<speciesReference species="M_5caiz_c" stoichiometry="1"/>
</listOfProducts>
</reaction>
<reaction id="R_AKGDH" name="R_AKGDH" fbc:lowerFluxBound="par1" fbc:upperFluxBound="par2" reversible="false">
<listOfReactants>
<speciesReference species="M_akg_c" stoichiometry="1"/>
<speciesReference species="M_coa_c" stoichiometry="1"/>
<speciesReference species="M_nad_c" stoichiometry="1"/>
</listOfReactants>
<listOfProducts>
<speciesReference species="M_co2_c" stoichiometry="1"/>
<speciesReference species="M_nadh_c" stoichiometry="1"/>
<speciesReference species="M_succoa_c" stoichiometry="1"/>
</listOfProducts>
</reaction>
<reaction id="R_ALAALAr" name="R_ALAALAr" fbc:lowerFluxBound="par4" fbc:upperFluxBound="par2" reversible="true">
<listOfReactants>
<speciesReference species="M_ala_DASH_D_c" stoichiometry="2"/>
<speciesReference species="M_atp_c" stoichiometry="1"/>
</listOfReactants>
<listOfProducts>
<speciesReference species="M_adp_c" stoichiometry="1"/>
<speciesReference species="M_alaala_c" stoichiometry="1"/>
<speciesReference species="M_h_c" stoichiometry="1"/>
<speciesReference species="M_pi_c" stoichiometry="1"/>
</listOfProducts>
</reaction>
<reaction id="R_ALAR" name="R_ALAR" fbc:lowerFluxBound="par4" fbc:upperFluxBound="par2" reversible="true">
<listOfReactants>
<speciesReference species="M_ala_DASH_L_c" stoichiometry="1"/>
</listOfReactants>
<listOfProducts>
<speciesReference species="M_ala_DASH_D_c" stoichiometry="1"/>
</listOfProducts>
</reaction>
<reaction id="R_ALCD2x" name="R_ALCD2x" fbc:lowerFluxBound="par4" fbc:upperFluxBound="par2" reversible="true">
<listOfReactants>
<speciesReference species="M_etoh_c" stoichiometry="1"/>
<speciesReference species="M_nad_c" stoichiometry="1"/>
</listOfReactants>
<listOfProducts>
<speciesReference species="M_acald_c" stoichiometry="1"/>
<speciesReference species="M_h_c" stoichiometry="1"/>
<speciesReference species="M_nadh_c" stoichiometry="1"/>
</listOfProducts>
</reaction>
<reaction id="R_AMAOTr" name="R_AMAOTr" fbc:lowerFluxBound="par4" fbc:upperFluxBound="par2" reversible="true">
<listOfReactants>
<speciesReference species="M_8aonn_c" stoichiometry="1"/>
<speciesReference species="M_amet_c" stoichiometry="1"/>
</listOfReactants>
<listOfProducts>
<speciesReference species="M_amob_c" stoichiometry="1"/>
<speciesReference species="M_dann_c" stoichiometry="1"/>
</listOfProducts>
</reaction>
<reaction id="R_AMPMS2" name="R_AMPMS2" fbc:lowerFluxBound="par1" fbc:upperFluxBound="par2" reversible="false">
<listOfReactants>
<speciesReference species="M_air_c" stoichiometry="1"/>
<speciesReference species="M_h2o_c" stoichiometry="1"/>
<speciesReference species="M_nad_c" stoichiometry="1"/>
</listOfReactants>
<listOfProducts>
<speciesReference species="M_4ampm_c" stoichiometry="1"/>
<speciesReference species="M_h_c" stoichiometry="3"/>
<speciesReference species="M_nadh_c" stoichiometry="1"/>
<speciesReference species="M_forBIO_c" stoichiometry="2"/>
</listOfProducts>
</reaction>
<reaction id="R_ANPRT" name="R_ANPRT" fbc:lowerFluxBound="par1" fbc:upperFluxBound="par2" reversible="false">
<listOfReactants>
<speciesReference species="M_anth_c" stoichiometry="1"/>
<speciesReference species="M_prpp_c" stoichiometry="1"/>
</listOfReactants>
<listOfProducts>
<speciesReference species="M_ppi_c" stoichiometry="1"/>
<speciesReference species="M_pran_c" stoichiometry="1"/>
</listOfProducts>
</reaction>
<reaction id="R_ANS" name="R_ANS" fbc:lowerFluxBound="par1" fbc:upperFluxBound="par2" reversible="false">
<listOfReactants>
<speciesReference species="M_chor_c" stoichiometry="1"/>
<speciesReference species="M_gln_DASH_L_c" stoichiometry="1"/>
</listOfReactants>
<listOfProducts>
<speciesReference species="M_anth_c" stoichiometry="1"/>
<speciesReference species="M_glu_DASH_L_c" stoichiometry="1"/>
<speciesReference species="M_h_c" stoichiometry="1"/>
<speciesReference species="M_pyr_c" stoichiometry="1"/>
</listOfProducts>
</reaction>
<reaction id="R_AOXSr2" name="R_AOXSr2" fbc:lowerFluxBound="par1" fbc:upperFluxBound="par2" reversible="false">
<listOfReactants>
<speciesReference species="M_ala_DASH_L_c" stoichiometry="1"/>
<speciesReference species="M_pimACP_c" stoichiometry="1"/>
</listOfReactants>
<listOfProducts>
<speciesReference species="M_8aonn_c" stoichiometry="1"/>
<speciesReference species="M_ACP_c" stoichiometry="1"/>
<speciesReference species="M_co2_c" stoichiometry="1"/>
</listOfProducts>
</reaction>
<reaction id="R_APG3PAT160" name="R_APG3PAT160" fbc:lowerFluxBound="par1" fbc:upperFluxBound="par2" reversible="false">
<listOfReactants>
<speciesReference species="M_glyc3p_c" stoichiometry="1"/>
<speciesReference species="M_hdcap_c" stoichiometry="1"/>
</listOfReactants>
<listOfProducts>
<speciesReference species="M_1hdecg3p_c" stoichiometry="1"/>
<speciesReference species="M_h_c" stoichiometry="1"/>
<speciesReference species="M_pi_c" stoichiometry="1"/>
</listOfProducts>
</reaction>
<reaction id="R_APG3PAT161" name="R_APG3PAT161" fbc:lowerFluxBound="par1" fbc:upperFluxBound="par2" reversible="false">
<listOfReactants>
<speciesReference species="M_glyc3p_c" stoichiometry="1"/>
<speciesReference species="M_hdceap_c" stoichiometry="1"/>
</listOfReactants>
<listOfProducts>
<speciesReference species="M_1hdec9eg3p_c" stoichiometry="1"/>
<speciesReference species="M_h_c" stoichiometry="1"/>
<speciesReference species="M_pi_c" stoichiometry="1"/>
</listOfProducts>
</reaction>
<reaction id="R_APRAUR" name="R_APRAUR" fbc:lowerFluxBound="par1" fbc:upperFluxBound="par2" reversible="false">
<listOfReactants>
<speciesReference species="M_5apru_c" stoichiometry="1"/>
<speciesReference species="M_h_c" stoichiometry="1"/>
<speciesReference species="M_nadph_c" stoichiometry="1"/>
</listOfReactants>
<listOfProducts>
<speciesReference species="M_5aprbu_c" stoichiometry="1"/>
<speciesReference species="M_nadp_c" stoichiometry="1"/>
</listOfProducts>
</reaction>
<reaction id="R_ARGSL" name="R_ARGSL" fbc:lowerFluxBound="par4" fbc:upperFluxBound="par2" reversible="true">
<listOfReactants>
<speciesReference species="M_argsuc_c" stoichiometry="1"/>
</listOfReactants>
<listOfProducts>
<speciesReference species="M_arg_DASH_L_c" stoichiometry="1"/>
<speciesReference species="M_fum_c" stoichiometry="1"/>
</listOfProducts>
</reaction>
<reaction id="R_ARGSS" name="R_ARGSS" fbc:lowerFluxBound="par1" fbc:upperFluxBound="par2" reversible="false">
<listOfReactants>
<speciesReference species="M_asp_DASH_L_c" stoichiometry="1"/>
<speciesReference species="M_atp_c" stoichiometry="1"/>
<speciesReference species="M_citr_DASH_L_c" stoichiometry="1"/>
</listOfReactants>
<listOfProducts>
<speciesReference species="M_amp_c" stoichiometry="1"/>
<speciesReference species="M_argsuc_c" stoichiometry="1"/>
<speciesReference species="M_h_c" stoichiometry="1"/>
<speciesReference species="M_ppi_c" stoichiometry="1"/>
</listOfProducts>
</reaction>
<reaction id="R_ASAD" name="R_ASAD" fbc:lowerFluxBound="par4" fbc:upperFluxBound="par2" reversible="true">
<listOfReactants>
<speciesReference species="M_aspsa_c" stoichiometry="1"/>
<speciesReference species="M_nadp_c" stoichiometry="1"/>
<speciesReference species="M_pi_c" stoichiometry="1"/>
</listOfReactants>
<listOfProducts>
<speciesReference species="M_4pasp_c" stoichiometry="1"/>
<speciesReference species="M_h_c" stoichiometry="1"/>
<speciesReference species="M_nadph_c" stoichiometry="1"/>
</listOfProducts>
</reaction>
<reaction id="R_ASNS2" name="R_ASNS2" fbc:lowerFluxBound="par1" fbc:upperFluxBound="par2" reversible="false">
<listOfReactants>
<speciesReference species="M_asp_DASH_L_c" stoichiometry="1"/>
<speciesReference species="M_atp_c" stoichiometry="1"/>
<speciesReference species="M_nh4_c" stoichiometry="1"/>
</listOfReactants>
<listOfProducts>
<speciesReference species="M_amp_c" stoichiometry="1"/>
<speciesReference species="M_asn_DASH_L_c" stoichiometry="1"/>
<speciesReference species="M_h_c" stoichiometry="1"/>
<speciesReference species="M_ppi_c" stoichiometry="1"/>
</listOfProducts>
</reaction>
<reaction id="R_ASP1DC" name="R_ASP1DC" fbc:lowerFluxBound="par1" fbc:upperFluxBound="par2" reversible="false">
<listOfReactants>
<speciesReference species="M_asp_DASH_L_c" stoichiometry="1"/>
<speciesReference species="M_h_c" stoichiometry="1"/>
</listOfReactants>
<listOfProducts>
<speciesReference species="M_ala_DASH_B_c" stoichiometry="1"/>
<speciesReference species="M_co2_c" stoichiometry="1"/>
</listOfProducts>
</reaction>
<reaction id="R_ASPCT" name="R_ASPCT" fbc:lowerFluxBound="par1" fbc:upperFluxBound="par2" reversible="false">
<listOfReactants>
<speciesReference species="M_asp_DASH_L_c" stoichiometry="1"/>
<speciesReference species="M_cbp_c" stoichiometry="1"/>
</listOfReactants>
<listOfProducts>
<speciesReference species="M_cbasp_c" stoichiometry="1"/>
<speciesReference species="M_h_c" stoichiometry="1"/>
<speciesReference species="M_pi_c" stoichiometry="1"/>
</listOfProducts>
</reaction>
<reaction id="R_ASPK" name="R_ASPK" fbc:lowerFluxBound="par4" fbc:upperFluxBound="par2" reversible="true">
<listOfReactants>
<speciesReference species="M_asp_DASH_L_c" stoichiometry="1"/>
<speciesReference species="M_atp_c" stoichiometry="1"/>
</listOfReactants>
<listOfProducts>
<speciesReference species="M_4pasp_c" stoichiometry="1"/>
<speciesReference species="M_adp_c" stoichiometry="1"/>
</listOfProducts>
</reaction>
<reaction id="R_ASPO5" name="R_ASPO5" fbc:lowerFluxBound="par1" fbc:upperFluxBound="par2" reversible="false">
<listOfReactants>
<speciesReference species="M_asp_DASH_L_c" stoichiometry="1"/>
<speciesReference species="M_fum_c" stoichiometry="1"/>
</listOfReactants>
<listOfProducts>
<speciesReference species="M_h_c" stoichiometry="1"/>
<speciesReference species="M_iasp_c" stoichiometry="1"/>
<speciesReference species="M_succ_c" stoichiometry="1"/>
</listOfProducts>
</reaction>
<reaction id="R_ASPTA" name="R_ASPTA" fbc:lowerFluxBound="par4" fbc:upperFluxBound="par2" reversible="true">
<listOfReactants>
<speciesReference species="M_akg_c" stoichiometry="1"/>
<speciesReference species="M_asp_DASH_L_c" stoichiometry="1"/>
</listOfReactants>
<listOfProducts>
<speciesReference species="M_glu_DASH_L_c" stoichiometry="1"/>
<speciesReference species="M_oaa_c" stoichiometry="1"/>
</listOfProducts>
</reaction>
<reaction id="R_ATPM" name="R_ATPM" fbc:lowerFluxBound="par1" fbc:upperFluxBound="par2" reversible="false">
<listOfReactants>
<speciesReference species="M_atp_c" stoichiometry="1"/>
<speciesReference species="M_h2o_c" stoichiometry="1"/>
</listOfReactants>
<listOfProducts>
<speciesReference species="M_adp_c" stoichiometry="1"/>
<speciesReference species="M_h_c" stoichiometry="1"/>
<speciesReference species="M_pi_c" stoichiometry="1"/>
</listOfProducts>
</reaction>
<reaction id="R_ATPPRT" name="R_ATPPRT" fbc:lowerFluxBound="par1" fbc:upperFluxBound="par2" reversible="false">
<listOfReactants>
<speciesReference species="M_atp_c" stoichiometry="1"/>
<speciesReference species="M_prpp_c" stoichiometry="1"/>
</listOfReactants>
<listOfProducts>
<speciesReference species="M_ppi_c" stoichiometry="1"/>
<speciesReference species="M_prbatp_c" stoichiometry="1"/>
</listOfProducts>
</reaction>
<reaction id="R_ATPS4rpp" name="R_ATPS4rpp" fbc:lowerFluxBound="par4" fbc:upperFluxBound="par2" reversible="true">
<listOfReactants>
<speciesReference species="M_adp_c" stoichiometry="1"/>
<speciesReference species="M_pi_c" stoichiometry="1"/>
<speciesReference species="M_h_p" stoichiometry="4"/>
</listOfReactants>
<listOfProducts>
<speciesReference species="M_atp_c" stoichiometry="1"/>
<speciesReference species="M_h_c" stoichiometry="3"/>
<speciesReference species="M_h2o_c" stoichiometry="1"/>
</listOfProducts>
</reaction>
<reaction id="R_BMOCOS" name="R_BMOCOS" fbc:lowerFluxBound="par1" fbc:upperFluxBound="par2" reversible="false">
<listOfReactants>
<speciesReference species="M_moco_c" stoichiometry="1"/>
<speciesReference species="M_mptamp_c" stoichiometry="1"/>
</listOfReactants>
<listOfProducts>
<speciesReference species="M_amp_c" stoichiometry="1"/>
<speciesReference species="M_bmoco_c" stoichiometry="1"/>
<speciesReference species="M_cu2_c" stoichiometry="1"/>
</listOfProducts>
</reaction>
<reaction id="R_BMOGDS1" name="R_BMOGDS1" fbc:lowerFluxBound="par1" fbc:upperFluxBound="par2" reversible="false">
<listOfReactants>
<speciesReference species="M_bmoco_c" stoichiometry="1"/>
<speciesReference species="M_gtp_c" stoichiometry="1"/>
<speciesReference species="M_h_c" stoichiometry="1"/>
</listOfReactants>
<listOfProducts>
<speciesReference species="M_bmoco1gdp_c" stoichiometry="1"/>
<speciesReference species="M_ppi_c" stoichiometry="1"/>
</listOfProducts>
</reaction>
<reaction id="R_BMOGDS2" name="R_BMOGDS2" fbc:lowerFluxBound="par1" fbc:upperFluxBound="par2" reversible="false">
<listOfReactants>
<speciesReference species="M_bmoco1gdp_c" stoichiometry="1"/>
<speciesReference species="M_gtp_c" stoichiometry="1"/>
<speciesReference species="M_h_c" stoichiometry="1"/>
</listOfReactants>
<listOfProducts>
<speciesReference species="M_bmocogdp_c" stoichiometry="1"/>
<speciesReference species="M_ppi_c" stoichiometry="1"/>
</listOfProducts>
</reaction>
<reaction id="R_BPNT" name="R_BPNT" fbc:lowerFluxBound="par1" fbc:upperFluxBound="par2" reversible="false">
<listOfReactants>
<speciesReference species="M_h2o_c" stoichiometry="1"/>
<speciesReference species="M_pap_c" stoichiometry="1"/>
</listOfReactants>
<listOfProducts>
<speciesReference species="M_amp_c" stoichiometry="1"/>
<speciesReference species="M_pi_c" stoichiometry="1"/>
</listOfProducts>
</reaction>
<reaction id="R_BTS5" name="R_BTS5" fbc:lowerFluxBound="par1" fbc:upperFluxBound="par2" reversible="false">
<listOfReactants>
<speciesReference species="M_2fe2s_c" stoichiometry="1"/>
<speciesReference species="M_amet_c" stoichiometry="1"/>
<speciesReference species="M_dtbt_c" stoichiometry="1"/>
</listOfReactants>
<listOfProducts>
<speciesReference species="M_2fe1s_c" stoichiometry="1"/>
<speciesReference species="M_btn_c" stoichiometry="1"/>
<speciesReference species="M_dad_DASH_5_c" stoichiometry="1"/>
<speciesReference species="M_h_c" stoichiometry="1"/>
<speciesReference species="M_met_DASH_L_c" stoichiometry="1"/>
</listOfProducts>
</reaction>
<reaction id="R_CA2tex" name="R_CA2tex" fbc:lowerFluxBound="par4" fbc:upperFluxBound="par2" reversible="true">
<listOfReactants>
<speciesReference species="M_ca2_e" stoichiometry="1"/>
</listOfReactants>
<listOfProducts>
<speciesReference species="M_ca2_p" stoichiometry="1"/>
</listOfProducts>
</reaction>
<reaction id="R_CAt6pp" name="R_CAt6pp" fbc:lowerFluxBound="par4" fbc:upperFluxBound="par2" reversible="true">
<listOfReactants>
<speciesReference species="M_ca2_c" stoichiometry="1"/>
<speciesReference species="M_na1_p" stoichiometry="1"/>
</listOfReactants>
<listOfProducts>
<speciesReference species="M_na1_c" stoichiometry="1"/>
<speciesReference species="M_ca2_p" stoichiometry="1"/>
</listOfProducts>
</reaction>
<reaction id="R_CBMKr" name="R_CBMKr" fbc:lowerFluxBound="par4" fbc:upperFluxBound="par2" reversible="true">
<listOfReactants>
<speciesReference species="M_atp_c" stoichiometry="1"/>
<speciesReference species="M_co2_c" stoichiometry="1"/>
<speciesReference species="M_nh4_c" stoichiometry="1"/>
</listOfReactants>
<listOfProducts>
<speciesReference species="M_adp_c" stoichiometry="1"/>
<speciesReference species="M_cbp_c" stoichiometry="1"/>
<speciesReference species="M_h_c" stoichiometry="2"/>
</listOfProducts>
</reaction>
<reaction id="R_CDPMEK" name="R_CDPMEK" fbc:lowerFluxBound="par1" fbc:upperFluxBound="par2" reversible="false">
<listOfReactants>
<speciesReference species="M_4c2me_c" stoichiometry="1"/>
<speciesReference species="M_atp_c" stoichiometry="1"/>
</listOfReactants>
<listOfProducts>
<speciesReference species="M_2p4c2me_c" stoichiometry="1"/>
<speciesReference species="M_adp_c" stoichiometry="1"/>
<speciesReference species="M_h_c" stoichiometry="1"/>
</listOfProducts>
</reaction>
<reaction id="R_CHORM" name="R_CHORM" fbc:lowerFluxBound="par1" fbc:upperFluxBound="par2" reversible="false">
<listOfReactants>
<speciesReference species="M_chor_c" stoichiometry="1"/>
</listOfReactants>
<listOfProducts>
<speciesReference species="M_pphn_c" stoichiometry="1"/>
</listOfProducts>
</reaction>
<reaction id="R_CHORS" name="R_CHORS" fbc:lowerFluxBound="par1" fbc:upperFluxBound="par2" reversible="false">
<listOfReactants>
<speciesReference species="M_3psme_c" stoichiometry="1"/>
</listOfReactants>
<listOfProducts>
<speciesReference species="M_chor_c" stoichiometry="1"/>
<speciesReference species="M_pi_c" stoichiometry="1"/>
</listOfProducts>
</reaction>
<reaction id="R_CHRPL" name="R_CHRPL" fbc:lowerFluxBound="par1" fbc:upperFluxBound="par2" reversible="false">
<listOfReactants>
<speciesReference species="M_chor_c" stoichiometry="1"/>
</listOfReactants>
<listOfProducts>
<speciesReference species="M_4hbz_c" stoichiometry="1"/>
<speciesReference species="M_pyr_c" stoichiometry="1"/>
</listOfProducts>
</reaction>
<reaction id="R_CLt3_2pp" name="R_CLt3_2pp" fbc:lowerFluxBound="par1" fbc:upperFluxBound="par2" reversible="false">
<listOfReactants>
<speciesReference species="M_h_c" stoichiometry="1"/>
<speciesReference species="M_cl_p" stoichiometry="2"/>
</listOfReactants>
<listOfProducts>
<speciesReference species="M_cl_c" stoichiometry="2"/>
<speciesReference species="M_h_p" stoichiometry="1"/>
</listOfProducts>
</reaction>
<reaction id="R_CLtex" name="R_CLtex" fbc:lowerFluxBound="par4" fbc:upperFluxBound="par2" reversible="true">
<listOfReactants>
<speciesReference species="M_cl_e" stoichiometry="1"/>
</listOfReactants>
<listOfProducts>
<speciesReference species="M_cl_p" stoichiometry="1"/>
</listOfProducts>
</reaction>
<reaction id="R_CO2tex" name="R_CO2tex" fbc:lowerFluxBound="par4" fbc:upperFluxBound="par2" reversible="true">
<listOfReactants>
<speciesReference species="M_co2_e" stoichiometry="1"/>
</listOfReactants>
<listOfProducts>
<speciesReference species="M_co2_p" stoichiometry="1"/>
</listOfProducts>
</reaction>
<reaction id="R_CO2tpp" name="R_CO2tpp" fbc:lowerFluxBound="par4" fbc:upperFluxBound="par2" reversible="true">
<listOfReactants>
<speciesReference species="M_co2_p" stoichiometry="1"/>
</listOfReactants>
<listOfProducts>
<speciesReference species="M_co2_c" stoichiometry="1"/>
</listOfProducts>
</reaction>
<reaction id="R_COBALT2tex" name="R_COBALT2tex" fbc:lowerFluxBound="par4" fbc:upperFluxBound="par2" reversible="true">
<listOfReactants>
<speciesReference species="M_cobalt2_e" stoichiometry="1"/>
</listOfReactants>
<listOfProducts>
<speciesReference species="M_cobalt2_p" stoichiometry="1"/>
</listOfProducts>
</reaction>
<reaction id="R_COBALT2tpp" name="R_COBALT2tpp" fbc:lowerFluxBound="par1" fbc:upperFluxBound="par2" reversible="false">
<listOfReactants>
<speciesReference species="M_cobalt2_p" stoichiometry="1"/>
</listOfReactants>
<listOfProducts>
<speciesReference species="M_cobalt2_c" stoichiometry="1"/>
</listOfProducts>
</reaction>
<reaction id="R_CPMPS" name="R_CPMPS" fbc:lowerFluxBound="par1" fbc:upperFluxBound="par2" reversible="false">
<listOfReactants>
<speciesReference species="M_gtp_c" stoichiometry="1"/>
<speciesReference species="M_h2o_c" stoichiometry="1"/>
</listOfReactants>
<listOfProducts>
<speciesReference species="M_cpmp_c" stoichiometry="1"/>
<speciesReference species="M_ppi_c" stoichiometry="1"/>
</listOfProducts>
</reaction>
<reaction id="R_CPPPGO2" name="R_CPPPGO2" fbc:lowerFluxBound="par1" fbc:upperFluxBound="par2" reversible="false">
<listOfReactants>
<speciesReference species="M_amet_c" stoichiometry="2"/>
<speciesReference species="M_cpppg3_c" stoichiometry="1"/>
</listOfReactants>
<listOfProducts>
<speciesReference species="M_co2_c" stoichiometry="2"/>
<speciesReference species="M_dad_DASH_5_c" stoichiometry="2"/>
<speciesReference species="M_met_DASH_L_c" stoichiometry="2"/>
<speciesReference species="M_pppg9_c" stoichiometry="1"/>
</listOfProducts>
</reaction>
<reaction id="R_CS" name="R_CS" fbc:lowerFluxBound="par1" fbc:upperFluxBound="par2" reversible="false">
<listOfReactants>
<speciesReference species="M_accoa_c" stoichiometry="1"/>
<speciesReference species="M_h2o_c" stoichiometry="1"/>
<speciesReference species="M_oaa_c" stoichiometry="1"/>
</listOfReactants>
<listOfProducts>
<speciesReference species="M_cit_c" stoichiometry="1"/>
<speciesReference species="M_coa_c" stoichiometry="1"/>
<speciesReference species="M_h_c" stoichiometry="1"/>
</listOfProducts>
</reaction>
<reaction id="R_CTECOAI7" name="R_CTECOAI7" fbc:lowerFluxBound="par4" fbc:upperFluxBound="par2" reversible="true">
<listOfReactants>
<speciesReference species="M_hdcoa_c" stoichiometry="1"/>
</listOfReactants>
<listOfProducts>
<speciesReference species="M_hdd2coa_c" stoichiometry="1"/>
</listOfProducts>
</reaction>
<reaction id="R_CTPS2" name="R_CTPS2" fbc:lowerFluxBound="par1" fbc:upperFluxBound="par2" reversible="false">
<listOfReactants>
<speciesReference species="M_atp_c" stoichiometry="1"/>
<speciesReference species="M_gln_DASH_L_c" stoichiometry="1"/>
<speciesReference species="M_h2o_c" stoichiometry="1"/>
<speciesReference species="M_utp_c" stoichiometry="1"/>
</listOfReactants>
<listOfProducts>
<speciesReference species="M_adp_c" stoichiometry="1"/>
<speciesReference species="M_ctp_c" stoichiometry="1"/>
<speciesReference species="M_glu_DASH_L_c" stoichiometry="1"/>
<speciesReference species="M_h_c" stoichiometry="2"/>
<speciesReference species="M_pi_c" stoichiometry="1"/>
</listOfProducts>
</reaction>
<reaction id="R_CU2tex" name="R_CU2tex" fbc:lowerFluxBound="par4" fbc:upperFluxBound="par2" reversible="true">
<listOfReactants>
<speciesReference species="M_cu2_e" stoichiometry="1"/>
</listOfReactants>
<listOfProducts>
<speciesReference species="M_cu2_p" stoichiometry="1"/>
</listOfProducts>
</reaction>
<reaction id="R_CU2tpp" name="R_CU2tpp" fbc:lowerFluxBound="par1" fbc:upperFluxBound="par2" reversible="false">
<listOfReactants>
<speciesReference species="M_cu2_p" stoichiometry="1"/>
</listOfReactants>
<listOfProducts>
<speciesReference species="M_cu2_c" stoichiometry="1"/>
</listOfProducts>
</reaction>
<reaction id="R_CYSS" name="R_CYSS" fbc:lowerFluxBound="par1" fbc:upperFluxBound="par2" reversible="false">
<listOfReactants>
<speciesReference species="M_acser_c" stoichiometry="1"/>
<speciesReference species="M_h2s_c" stoichiometry="1"/>
</listOfReactants>
<listOfProducts>
<speciesReference species="M_ac_c" stoichiometry="1"/>
<speciesReference species="M_cys_DASH_L_c" stoichiometry="1"/>
<speciesReference species="M_h_c" stoichiometry="1"/>
</listOfProducts>
</reaction>
<reaction id="R_CYSTL" name="R_CYSTL" fbc:lowerFluxBound="par1" fbc:upperFluxBound="par2" reversible="false">
<listOfReactants>
<speciesReference species="M_cyst_DASH_L_c" stoichiometry="1"/>
<speciesReference species="M_h2o_c" stoichiometry="1"/>
</listOfReactants>
<listOfProducts>
<speciesReference species="M_hcys_DASH_L_c" stoichiometry="1"/>
<speciesReference species="M_nh4_c" stoichiometry="1"/>
<speciesReference species="M_pyr_c" stoichiometry="1"/>
</listOfProducts>
</reaction>
<reaction id="R_CYTBO3_4pp" name="R_CYTBO3_4pp" fbc:lowerFluxBound="par1" fbc:upperFluxBound="par2" reversible="false">
<listOfReactants>
<speciesReference species="M_h_c" stoichiometry="4"/>
<speciesReference species="M_o2_c" stoichiometry="0.5"/>
<speciesReference species="M_q8h2_c" stoichiometry="1"/>
</listOfReactants>
<listOfProducts>
<speciesReference species="M_h2o_c" stoichiometry="1"/>
<speciesReference species="M_q8_c" stoichiometry="1"/>
<speciesReference species="M_h_p" stoichiometry="4"/>
</listOfProducts>
</reaction>
<reaction id="R_CYTK1" name="R_CYTK1" fbc:lowerFluxBound="par4" fbc:upperFluxBound="par2" reversible="true">
<listOfReactants>
<speciesReference species="M_atp_c" stoichiometry="1"/>
<speciesReference species="M_cmp_c" stoichiometry="1"/>
</listOfReactants>
<listOfProducts>
<speciesReference species="M_adp_c" stoichiometry="1"/>
<speciesReference species="M_cdp_c" stoichiometry="1"/>
</listOfProducts>
</reaction>
<reaction id="R_D_DASH_LACt2pp" name="R_D_DASH_LACt2pp" fbc:lowerFluxBound="par4" fbc:upperFluxBound="par2" reversible="true">
<listOfReactants>
<speciesReference species="M_h_p" stoichiometry="1"/>
<speciesReference species="M_lac_DASH_D_p" stoichiometry="1"/>
</listOfReactants>
<listOfProducts>
<speciesReference species="M_h_c" stoichiometry="1"/>
<speciesReference species="M_lac_DASH_D_c" stoichiometry="1"/>
</listOfProducts>
</reaction>
<reaction id="R_D_DASH_LACtex" name="R_D_DASH_LACtex" fbc:lowerFluxBound="par4" fbc:upperFluxBound="par2" reversible="true">
<listOfReactants>
<speciesReference species="M_lac_DASH_D_e" stoichiometry="1"/>
</listOfReactants>
<listOfProducts>
<speciesReference species="M_lac_DASH_D_p" stoichiometry="1"/>
</listOfProducts>
</reaction>
<reaction id="R_DADK" name="R_DADK" fbc:lowerFluxBound="par4" fbc:upperFluxBound="par2" reversible="true">
<listOfReactants>
<speciesReference species="M_atp_c" stoichiometry="1"/>
<speciesReference species="M_damp_c" stoichiometry="1"/>
</listOfReactants>
<listOfProducts>
<speciesReference species="M_adp_c" stoichiometry="1"/>
<speciesReference species="M_dadp_c" stoichiometry="1"/>
</listOfProducts>
</reaction>
<reaction id="R_DALAt2pp" name="R_DALAt2pp" fbc:lowerFluxBound="par1" fbc:upperFluxBound="par2" reversible="false">
<listOfReactants>
<speciesReference species="M_ala_DASH_D_p" stoichiometry="1"/>
<speciesReference species="M_h_p" stoichiometry="1"/>
</listOfReactants>
<listOfProducts>
<speciesReference species="M_ala_DASH_D_c" stoichiometry="1"/>
<speciesReference species="M_h_c" stoichiometry="1"/>
</listOfProducts>
</reaction>
<reaction id="R_DAPDC" name="R_DAPDC" fbc:lowerFluxBound="par1" fbc:upperFluxBound="par2" reversible="false">
<listOfReactants>
<speciesReference species="M_26dap_DASH_M_c" stoichiometry="1"/>
<speciesReference species="M_h_c" stoichiometry="1"/>
</listOfReactants>
<listOfProducts>
<speciesReference species="M_co2_c" stoichiometry="1"/>
<speciesReference species="M_lys_DASH_L_c" stoichiometry="1"/>
</listOfProducts>
</reaction>
<reaction id="R_DAPE" name="R_DAPE" fbc:lowerFluxBound="par4" fbc:upperFluxBound="par2" reversible="true">
<listOfReactants>
<speciesReference species="M_26dap_DASH_LL_c" stoichiometry="1"/>
</listOfReactants>
<listOfProducts>
<speciesReference species="M_26dap_DASH_M_c" stoichiometry="1"/>
</listOfProducts>
[truncated: 3,737 more rows]
