# Supplementary material for: EColiCore2: a reference network model of the central metabolism of Escherichia coli and relationships to its genome-scale parent model
Source: Sci Rep. 2017 Jan 3;7:39647. doi: 10.1038/srep39647 (PMC5206746; doi:10.1038/srep39647)
Supplement: Supplementary Dataset 3 [file srep39647-s4.xls]

## Sheet: Sheet1
<?xml version="1.0" encoding="UTF-8"?>
<sbml xmlns="http://www.sbml.org/sbml/level3rg/sbml/level3/" level="3" version="1" xmlns:fbc="http://www.sbml.org/sbml/level3/version1/fbc/version2">
<model id="CNA_EColiCore2_compressed_" name="EColiCore2-compressed ">
<listOfCompartments>
<compartment id="External_Species"/>
<compartment id="Internal_Species"/>
</listOfCompartments>
<listOfSpecies>
<species id="Biomass" name="Biomass" boundaryCondition="true" compartment="External_Species"/>
<species id="M_13dpg_c" name="3-Phospho-D-glyceroylphosphate" boundaryCondition="false" compartment="Internal_Species"/>
<species id="M_2ddg6p_c" name="2-Dehydro-3-deoxy-D-gluconate6-phosphate" boundaryCondition="false" compartment="Internal_Species"/>
<species id="M_2pg_c" name="D-Glycerate2-phosphate" boundaryCondition="false" compartment="Internal_Species"/>
<species id="M_3pg_c" name="3-Phospho-D-glycerate" boundaryCondition="false" compartment="Internal_Species"/>
<species id="M_4CRSOL_ex" name="M_4CRSOL_ex" boundaryCondition="true" compartment="External_Species"/>
<species id="M_5DRIB_ex" name="M_5DRIB_ex" boundaryCondition="true" compartment="External_Species"/>
<species id="M_6pgc_c" name="6-Phospho-D-gluconate" boundaryCondition="false" compartment="Internal_Species"/>
<species id="M_6pgl_c" name="6-phospho-D-glucono-1,5-lactone" boundaryCondition="false" compartment="Internal_Species"/>
<species id="M_ac_c" name="Acetate" boundaryCondition="false" compartment="Internal_Species"/>
<species id="M_ac_ex" name="M_ac_ex" boundaryCondition="true" compartment="External_Species"/>
<species id="M_acald_c" name="Acetaldehyde" boundaryCondition="false" compartment="Internal_Species"/>
<species id="M_accoa_c" name="Acetyl-CoA" boundaryCondition="false" compartment="Internal_Species"/>
<species id="M_acon_DASH_C_c" name="cis-Aconitate" boundaryCondition="false" compartment="Internal_Species"/>
<species id="M_actp_c" name="Acetylphosphate" boundaryCondition="false" compartment="Internal_Species"/>
<species id="M_adp_c" name="ADP" boundaryCondition="true" compartment="External_Species"/>
<species id="M_akg_c" name="2-Oxoglutarate" boundaryCondition="false" compartment="Internal_Species"/>
<species id="M_AMOB_ex" name="M_AMOB_ex" boundaryCondition="true" compartment="External_Species"/>
<species id="M_amp_c" name="AMP" boundaryCondition="false" compartment="Internal_Species"/>
<species id="M_atp_c" name="ATP" boundaryCondition="false" compartment="Internal_Species"/>
<species id="M_ca2_ex" name="M_ca2_ex" boundaryCondition="true" compartment="External_Species"/>
<species id="M_cit_c" name="Citrate" boundaryCondition="false" compartment="Internal_Species"/>
<species id="M_cl_ex" name="M_cl_ex" boundaryCondition="true" compartment="External_Species"/>
<species id="M_co2_c" name="CO2" boundaryCondition="false" compartment="Internal_Species"/>
<species id="M_co2_ex" name="M_co2_ex" boundaryCondition="true" compartment="External_Species"/>
<species id="M_coa_c" name="CoenzymeA" boundaryCondition="true" compartment="External_Species"/>
<species id="M_cobalt2_ex" name="M_cobalt2_ex" boundaryCondition="true" compartment="External_Species"/>
<species id="M_cu2_ex" name="M_cu2_ex" boundaryCondition="true" compartment="External_Species"/>
<species id="M_dha_c" name="Dihydroxyacetone" boundaryCondition="false" compartment="Internal_Species"/>
<species id="M_dhap_c" name="Dihydroxyacetonephosphate" boundaryCondition="false" compartment="Internal_Species"/>
<species id="M_e4p_c" name="D-Erythrose4-phosphate" boundaryCondition="false" compartment="Internal_Species"/>
<species id="M_etoh_c" name="Ethanol" boundaryCondition="false" compartment="Internal_Species"/>
<species id="M_etoh_ex" name="M_etoh_ex" boundaryCondition="true" compartment="External_Species"/>
<species id="M_f6p_c" name="D-Fructose6-phosphate" boundaryCondition="false" compartment="Internal_Species"/>
<species id="M_fdp_c" name="D-Fructose1,6-bisphosphate" boundaryCondition="false" compartment="Internal_Species"/>
<species id="M_fe2_ex" name="M_fe2_ex" boundaryCondition="true" compartment="External_Species"/>
<species id="M_fe3_ex" name="M_fe3_ex" boundaryCondition="true" compartment="External_Species"/>
<species id="M_for_c" name="Formate" boundaryCondition="false" compartment="Internal_Species"/>
<species id="M_for_ex" name="M_for_ex" boundaryCondition="true" compartment="External_Species"/>
<species id="M_fum_c" name="Fumarate" boundaryCondition="false" compartment="Internal_Species"/>
<species id="M_g3p_c" name="Glyceraldehyde3-phosphate" boundaryCondition="false" compartment="Internal_Species"/>
<species id="M_g6p_c" name="D-Glucose6-phosphate" boundaryCondition="false" compartment="Internal_Species"/>
<species id="M_glc_DASH_D_c" name="D-Glucose" boundaryCondition="false" compartment="Internal_Species"/>
<species id="M_glc_DASH_D_ex" name="M_glc_DASH_D_ex" boundaryCondition="true" compartment="External_Species"/>
<species id="M_glc_DASH_D_p" name="D-Glucose" boundaryCondition="false" compartment="Internal_Species"/>
<species id="M_glx_c" name="Glyoxylate" boundaryCondition="false" compartment="Internal_Species"/>
<species id="M_glyc_c" name="Glycerol" boundaryCondition="false" compartment="Internal_Species"/>
<species id="M_glyc_ex" name="M_glyc_ex" boundaryCondition="true" compartment="External_Species"/>
<species id="M_glyc3p_c" name="Glycerol3-phosphate" boundaryCondition="false" compartment="Internal_Species"/>
<species id="M_h_c" name="H+" boundaryCondition="false" compartment="Internal_Species"/>
<species id="M_h_ex" name="M_h_ex" boundaryCondition="true" compartment="External_Species"/>
<species id="M_h_p" name="H+" boundaryCondition="false" compartment="Internal_Species"/>
<species id="M_h2_c" name="H2" boundaryCondition="false" compartment="Internal_Species"/>
<species id="M_h2_ex" name="M_h2_ex" boundaryCondition="true" compartment="External_Species"/>
<species id="M_h2o_c" name="H2O" boundaryCondition="false" compartment="Internal_Species"/>
<species id="M_h2o_ex" name="M_h2o_ex" boundaryCondition="true" compartment="External_Species"/>
<species id="M_icit_c" name="Isocitrate" boundaryCondition="false" compartment="Internal_Species"/>
<species id="M_k_ex" name="M_k_ex" boundaryCondition="true" compartment="External_Species"/>
<species id="M_lac_DASH_D_c" name="D-Lactate" boundaryCondition="false" compartment="Internal_Species"/>
<species id="M_lac_ex" name="M_lac_ex" boundaryCondition="true" compartment="External_Species"/>
<species id="M_mal_DASH_L_c" name="L-Malate" boundaryCondition="false" compartment="Internal_Species"/>
<species id="M_meoh_ex" name="M_meoh_ex" boundaryCondition="true" compartment="External_Species"/>
<species id="M_mg2_ex" name="M_mg2_ex" boundaryCondition="true" compartment="External_Species"/>
<species id="M_mn2_ex" name="M_mn2_ex" boundaryCondition="true" compartment="External_Species"/>
<species id="M_mobd_ex" name="M_mobd_ex" boundaryCondition="true" compartment="External_Species"/>
<species id="M_mql8_c" name="Menaquinol8" boundaryCondition="false" compartment="Internal_Species"/>
<species id="M_mqn8_c" name="Menaquinone8" boundaryCondition="true" compartment="External_Species"/>
<species id="M_mthgxl_c" name="Methylglyoxal" boundaryCondition="false" compartment="Internal_Species"/>
<species id="M_MTHTHF_ex" name="M_MTHTHF_ex" boundaryCondition="true" compartment="External_Species"/>
<species id="M_nad_c" name="Nicotinamideadeninedinucleotide" boundaryCondition="true" compartment="External_Species"/>
<species id="M_nadh_c" name="Nicotinamideadeninedinucleotide-reduced" boundaryCondition="false" compartment="Internal_Species"/>
<species id="M_nadp_c" name="Nicotinamideadeninedinucleotidephosphate" boundaryCondition="true" compartment="External_Species"/>
<species id="M_nadph_c" name="Nicotinamideadeninedinucleotidephosphate-reduced" boundaryCondition="false" compartment="Internal_Species"/>
<species id="M_nh4_ex" name="M_nh4_ex" boundaryCondition="true" compartment="External_Species"/>
<species id="M_ni2_ex" name="M_ni2_ex" boundaryCondition="true" compartment="External_Species"/>
<species id="M_o2_c" name="O2" boundaryCondition="false" compartment="Internal_Species"/>
<species id="M_o2_ex" name="M_o2_ex" boundaryCondition="true" compartment="External_Species"/>
<species id="M_oaa_c" name="Oxaloacetate" boundaryCondition="false" compartment="Internal_Species"/>
<species id="M_pep_c" name="Phosphoenolpyruvate" boundaryCondition="false" compartment="Internal_Species"/>
<species id="M_pi_c" name="Phosphate" boundaryCondition="true" compartment="External_Species"/>
<species id="M_pi_ex" name="M_pi_ex" boundaryCondition="true" compartment="External_Species"/>
<species id="M_pyr_c" name="Pyruvate" boundaryCondition="false" compartment="Internal_Species"/>
<species id="M_q8_c" name="Ubiquinone-8" boundaryCondition="true" compartment="External_Species"/>
<species id="M_q8h2_c" name="Ubiquinol-8" boundaryCondition="false" compartment="Internal_Species"/>
<species id="M_r5p_c" name="alpha-D-Ribose5-phosphate" boundaryCondition="false" compartment="Internal_Species"/>
<species id="M_ru5p_DASH_D_c" name="D-Ribulose5-phosphate" boundaryCondition="false" compartment="Internal_Species"/>
<species id="M_s7p_c" name="Sedoheptulose7-phosphate" boundaryCondition="false" compartment="Internal_Species"/>
<species id="M_so4_ex" name="M_so4_ex" boundaryCondition="true" compartment="External_Species"/>
<species id="M_succ_c" name="Succinate" boundaryCondition="false" compartment="Internal_Species"/>
<species id="M_succ_ex" name="M_succ_ex" boundaryCondition="true" compartment="External_Species"/>
<species id="M_succ_p" name="Succinate" boundaryCondition="false" compartment="Internal_Species"/>
<species id="M_succoa_c" name="Succinyl-CoA" boundaryCondition="false" compartment="Internal_Species"/>
<species id="M_xu5p_DASH_D_c" name="D-Xylulose5-phosphate" boundaryCondition="false" compartment="Internal_Species"/>
<species id="M_zn2_ex" name="M_zn2_ex" boundaryCondition="true" compartment="External_Species"/>
</listOfSpecies>
<listOfReactions>
<reaction id="Growth" name="Growth" fbc:lowerFluxBound="par1" fbc:upperFluxBound="par2" reversible="false">
<listOfReactants>
<speciesReference species="M_3pg_c" stoichiometry="1.7178"/>
<speciesReference species="M_accoa_c" stoichiometry="3.8579"/>
<speciesReference species="M_akg_c" stoichiometry="1.0752"/>
<speciesReference species="M_atp_c" stoichiometry="63.2803"/>
<speciesReference species="M_ca2_ex" stoichiometry="0.005205"/>
<speciesReference species="M_cl_ex" stoichiometry="0.005205"/>
<speciesReference species="M_cobalt2_ex" stoichiometry="2.5e-05"/>
<speciesReference species="M_cu2_ex" stoichiometry="0.000709"/>
<speciesReference species="M_dhap_c" stoichiometry="0.002278"/>
<speciesReference species="M_e4p_c" stoichiometry="0.38135"/>
<speciesReference species="M_f6p_c" stoichiometry="0.094488"/>
<speciesReference species="M_fe2_ex" stoichiometry="0.008253"/>
<speciesReference species="M_fe3_ex" stoichiometry="0.007808"/>
<speciesReference species="M_glyc3p_c" stoichiometry="0.13903"/>
<speciesReference species="M_h_p" stoichiometry="1.4007"/>
<speciesReference species="M_h2o_c" stoichiometry="40.8722"/>
<speciesReference species="M_k_ex" stoichiometry="0.19519"/>
<speciesReference species="M_mg2_ex" stoichiometry="0.008675"/>
<speciesReference species="M_mn2_ex" stoichiometry="0.000691"/>
<speciesReference species="M_mobd_ex" stoichiometry="0.000129"/>
<speciesReference species="M_nadh_c" stoichiometry="1.8822"/>
<speciesReference species="M_nadph_c" stoichiometry="13.225"/>
<speciesReference species="M_nh4_ex" stoichiometry="10.8007"/>
<speciesReference species="M_ni2_ex" stoichiometry="0.000323"/>
<speciesReference species="M_oaa_c" stoichiometry="2.9276"/>
<speciesReference species="M_pep_c" stoichiometry="0.82896"/>
<speciesReference species="M_pi_ex" stoichiometry="0.96451"/>
<speciesReference species="M_pyr_c" stoichiometry="2.8394"/>
<speciesReference species="M_r5p_c" stoichiometry="0.93398"/>
<speciesReference species="M_ru5p_DASH_D_c" stoichiometry="0.039804"/>
<speciesReference species="M_so4_ex" stoichiometry="0.25221"/>
<speciesReference species="M_succoa_c" stoichiometry="0.52486"/>
<speciesReference species="M_zn2_ex" stoichiometry="0.000341"/>
</listOfReactants>
<listOfProducts>
<speciesReference species="Biomass" stoichiometry="1"/>
<speciesReference species="M_4CRSOL_ex" stoichiometry="0.000223"/>
<speciesReference species="M_5DRIB_ex" stoichiometry="0.000671"/>
<speciesReference species="M_ac_c" stoichiometry="0.58258"/>
<speciesReference species="M_adp_c" stoichiometry="60.6288"/>
<speciesReference species="M_AMOB_ex" stoichiometry="2e-06"/>
<speciesReference species="M_amp_c" stoichiometry="2.6515"/>
<speciesReference species="M_co2_c" stoichiometry="1.7972"/>
<speciesReference species="M_coa_c" stoichiometry="4.3828"/>
<speciesReference species="M_fum_c" stoichiometry="0.70838"/>
<speciesReference species="M_g3p_c" stoichiometry="0.054008"/>
<speciesReference species="M_h_c" stoichiometry="51.2225"/>
<speciesReference species="M_meoh_ex" stoichiometry="2e-06"/>
<speciesReference species="M_MTHTHF_ex" stoichiometry="0.000448"/>
<speciesReference species="M_nad_c" stoichiometry="1.8822"/>
<speciesReference species="M_nadp_c" stoichiometry="13.225"/>
<speciesReference species="M_pi_c" stoichiometry="70.0155"/>
<speciesReference species="M_succ_c" stoichiometry="0.85927"/>
</listOfProducts>
</reaction>
<reaction id="R_ACALD" name="R_ACALD" fbc:lowerFluxBound="par3" fbc:upperFluxBound="par2" reversible="true">
<listOfReactants>
<speciesReference species="M_accoa_c" stoichiometry="1"/>
<speciesReference species="M_h_c" stoichiometry="1"/>
<speciesReference species="M_nadh_c" stoichiometry="1"/>
</listOfReactants>
<listOfProducts>
<speciesReference species="M_acald_c" stoichiometry="1"/>
<speciesReference species="M_coa_c" stoichiometry="1"/>
<speciesReference species="M_nad_c" stoichiometry="1"/>
</listOfProducts>
</reaction>
<reaction id="R_AcEx" name="R_AcEx" fbc:lowerFluxBound="par1" fbc:upperFluxBound="par2" reversible="false">
<listOfReactants>
<speciesReference species="M_ac_c" stoichiometry="1"/>
<speciesReference species="M_h_c" stoichiometry="1"/>
</listOfReactants>
<listOfProducts>
<speciesReference species="M_ac_ex" stoichiometry="1"/>
<speciesReference species="M_h_p" stoichiometry="1"/>
</listOfProducts>
</reaction>
<reaction id="R_ACKr" name="R_ACKr" fbc:lowerFluxBound="par3" fbc:upperFluxBound="par2" reversible="true">
<listOfReactants>
<speciesReference species="M_actp_c" stoichiometry="1"/>
<speciesReference species="M_adp_c" stoichiometry="1"/>
</listOfReactants>
<listOfProducts>
<speciesReference species="M_ac_c" stoichiometry="1"/>
<speciesReference species="M_atp_c" stoichiometry="1"/>
</listOfProducts>
</reaction>
<reaction id="R_ACONTa" name="R_ACONTa" fbc:lowerFluxBound="par3" fbc:upperFluxBound="par2" reversible="true">
<listOfReactants>
<speciesReference species="M_cit_c" stoichiometry="1"/>
</listOfReactants>
<listOfProducts>
<speciesReference species="M_acon_DASH_C_c" stoichiometry="1"/>
<speciesReference species="M_h2o_c" stoichiometry="1"/>
</listOfProducts>
</reaction>
<reaction id="R_ACONTb" name="R_ACONTb" fbc:lowerFluxBound="par3" fbc:upperFluxBound="par2" reversible="true">
<listOfReactants>
<speciesReference species="M_acon_DASH_C_c" stoichiometry="1"/>
<speciesReference species="M_h2o_c" stoichiometry="1"/>
</listOfReactants>
<listOfProducts>
<speciesReference species="M_icit_c" stoichiometry="1"/>
</listOfProducts>
</reaction>
<reaction id="R_AcUp" name="R_AcUp" fbc:lowerFluxBound="par1" fbc:upperFluxBound="par4" reversible="false">
<listOfReactants>
<speciesReference species="M_ac_ex" stoichiometry="1"/>
<speciesReference species="M_h_p" stoichiometry="1"/>
</listOfReactants>
<listOfProducts>
<speciesReference species="M_ac_c" stoichiometry="1"/>
<speciesReference species="M_h_c" stoichiometry="1"/>
</listOfProducts>
</reaction>
<reaction id="R_ADK1" name="R_ADK1" fbc:lowerFluxBound="par3" fbc:upperFluxBound="par2" reversible="true">
<listOfReactants>
<speciesReference species="M_amp_c" stoichiometry="1"/>
<speciesReference species="M_atp_c" stoichiometry="1"/>
</listOfReactants>
<listOfProducts>
<speciesReference species="M_adp_c" stoichiometry="2"/>
</listOfProducts>
</reaction>
<reaction id="R_AKGDH" name="R_AKGDH" fbc:lowerFluxBound="par1" fbc:upperFluxBound="par2" reversible="false">
<listOfReactants>
<speciesReference species="M_akg_c" stoichiometry="1"/>
<speciesReference species="M_coa_c" stoichiometry="1"/>
<speciesReference species="M_nad_c" stoichiometry="1"/>
</listOfReactants>
<listOfProducts>
<speciesReference species="M_co2_c" stoichiometry="1"/>
<speciesReference species="M_nadh_c" stoichiometry="1"/>
<speciesReference species="M_succoa_c" stoichiometry="1"/>
</listOfProducts>
</reaction>
<reaction id="R_ALCD2x" name="R_ALCD2x" fbc:lowerFluxBound="par3" fbc:upperFluxBound="par2" reversible="true">
<listOfReactants>
<speciesReference species="M_acald_c" stoichiometry="1"/>
<speciesReference species="M_h_c" stoichiometry="1"/>
<speciesReference species="M_nadh_c" stoichiometry="1"/>
</listOfReactants>
<listOfProducts>
<speciesReference species="M_etoh_c" stoichiometry="1"/>
<speciesReference species="M_nad_c" stoichiometry="1"/>
</listOfProducts>
</reaction>
<reaction id="R_ATPM" name="R_ATPM" fbc:lowerFluxBound="par1" fbc:upperFluxBound="par2" reversible="false">
<listOfReactants>
<speciesReference species="M_atp_c" stoichiometry="1"/>
<speciesReference species="M_h2o_c" stoichiometry="1"/>
</listOfReactants>
<listOfProducts>
<speciesReference species="M_adp_c" stoichiometry="1"/>
<speciesReference species="M_h_c" stoichiometry="1"/>
<speciesReference species="M_pi_c" stoichiometry="1"/>
</listOfProducts>
</reaction>
<reaction id="R_ATPS4rpp" name="R_ATPS4rpp" fbc:lowerFluxBound="par3" fbc:upperFluxBound="par2" reversible="true">
<listOfReactants>
<speciesReference species="M_adp_c" stoichiometry="1"/>
<speciesReference species="M_h_p" stoichiometry="4"/>
<speciesReference species="M_pi_c" stoichiometry="1"/>
</listOfReactants>
<listOfProducts>
<speciesReference species="M_atp_c" stoichiometry="1"/>
<speciesReference species="M_h_c" stoichiometry="3"/>
<speciesReference species="M_h2o_c" stoichiometry="1"/>
</listOfProducts>
</reaction>
<reaction id="R_CO2Ex" name="R_CO2Ex" fbc:lowerFluxBound="par1" fbc:upperFluxBound="par2" reversible="false">
<listOfReactants>
<speciesReference species="M_co2_c" stoichiometry="1"/>
</listOfReactants>
<listOfProducts>
<speciesReference species="M_co2_ex" stoichiometry="1"/>
</listOfProducts>
</reaction>
<reaction id="R_CO2Up" name="R_CO2Up" fbc:lowerFluxBound="par1" fbc:upperFluxBound="par4" reversible="false">
<listOfReactants>
<speciesReference species="M_co2_ex" stoichiometry="1"/>
</listOfReactants>
<listOfProducts>
<speciesReference species="M_co2_c" stoichiometry="1"/>
</listOfProducts>
</reaction>
<reaction id="R_CS" name="R_CS" fbc:lowerFluxBound="par1" fbc:upperFluxBound="par2" reversible="false">
<listOfReactants>
<speciesReference species="M_accoa_c" stoichiometry="1"/>
<speciesReference species="M_h2o_c" stoichiometry="1"/>
<speciesReference species="M_oaa_c" stoichiometry="1"/>
</listOfReactants>
<listOfProducts>
<speciesReference species="M_cit_c" stoichiometry="1"/>
<speciesReference species="M_coa_c" stoichiometry="1"/>
<speciesReference species="M_h_c" stoichiometry="1"/>
</listOfProducts>
</reaction>
<reaction id="R_CYTBO3_4pp" name="R_CYTBO3_4pp" fbc:lowerFluxBound="par1" fbc:upperFluxBound="par2" reversible="false">
<listOfReactants>
<speciesReference species="M_h_c" stoichiometry="4"/>
<speciesReference species="M_o2_c" stoichiometry="0.5"/>
<speciesReference species="M_q8h2_c" stoichiometry="1"/>
</listOfReactants>
<listOfProducts>
<speciesReference species="M_h_p" stoichiometry="4"/>
<speciesReference species="M_h2o_c" stoichiometry="1"/>
<speciesReference species="M_q8_c" stoichiometry="1"/>
</listOfProducts>
</reaction>
<reaction id="R_EDA" name="R_EDA" fbc:lowerFluxBound="par1" fbc:upperFluxBound="par2" reversible="false">
<listOfReactants>
<speciesReference species="M_2ddg6p_c" stoichiometry="1"/>
</listOfReactants>
<listOfProducts>
<speciesReference species="M_g3p_c" stoichiometry="1"/>
<speciesReference species="M_pyr_c" stoichiometry="1"/>
</listOfProducts>
</reaction>
<reaction id="R_EDD" name="R_EDD" fbc:lowerFluxBound="par1" fbc:upperFluxBound="par2" reversible="false">
<listOfReactants>
<speciesReference species="M_6pgc_c" stoichiometry="1"/>
</listOfReactants>
<listOfProducts>
<speciesReference species="M_2ddg6p_c" stoichiometry="1"/>
<speciesReference species="M_h2o_c" stoichiometry="1"/>
</listOfProducts>
</reaction>
<reaction id="R_ENO" name="R_ENO" fbc:lowerFluxBound="par3" fbc:upperFluxBound="par2" reversible="true">
<listOfReactants>
<speciesReference species="M_2pg_c" stoichiometry="1"/>
</listOfReactants>
<listOfProducts>
<speciesReference species="M_h2o_c" stoichiometry="1"/>
<speciesReference species="M_pep_c" stoichiometry="1"/>
</listOfProducts>
</reaction>
<reaction id="R_EthEx" name="R_EthEx" fbc:lowerFluxBound="par1" fbc:upperFluxBound="par2" reversible="false">
<listOfReactants>
<speciesReference species="M_etoh_c" stoichiometry="1"/>
</listOfReactants>
<listOfProducts>
<speciesReference species="M_etoh_ex" stoichiometry="1"/>
</listOfProducts>
</reaction>
<reaction id="R_F6PA" name="R_F6PA" fbc:lowerFluxBound="par3" fbc:upperFluxBound="par2" reversible="true">
<listOfReactants>
<speciesReference species="M_dha_c" stoichiometry="1"/>
<speciesReference species="M_g3p_c" stoichiometry="1"/>
</listOfReactants>
<listOfProducts>
<speciesReference species="M_f6p_c" stoichiometry="1"/>
</listOfProducts>
</reaction>
<reaction id="R_FBA" name="R_FBA" fbc:lowerFluxBound="par3" fbc:upperFluxBound="par2" reversible="true">
<listOfReactants>
<speciesReference species="M_fdp_c" stoichiometry="1"/>
</listOfReactants>
<listOfProducts>
<speciesReference species="M_dhap_c" stoichiometry="1"/>
<speciesReference species="M_g3p_c" stoichiometry="1"/>
</listOfProducts>
</reaction>
<reaction id="R_FBP" name="R_FBP" fbc:lowerFluxBound="par1" fbc:upperFluxBound="par2" reversible="false">
<listOfReactants>
<speciesReference species="M_fdp_c" stoichiometry="1"/>
<speciesReference species="M_h2o_c" stoichiometry="1"/>
</listOfReactants>
<listOfProducts>
<speciesReference species="M_f6p_c" stoichiometry="1"/>
<speciesReference species="M_pi_c" stoichiometry="1"/>
</listOfProducts>
</reaction>
<reaction id="R_FHL" name="R_FHL" fbc:lowerFluxBound="par1" fbc:upperFluxBound="par2" reversible="false">
<listOfReactants>
<speciesReference species="M_for_c" stoichiometry="1"/>
<speciesReference species="M_h_c" stoichiometry="1"/>
</listOfReactants>
<listOfProducts>
<speciesReference species="M_co2_c" stoichiometry="1"/>
<speciesReference species="M_h2_c" stoichiometry="1"/>
</listOfProducts>
</reaction>
<reaction id="R_FormEx" name="R_FormEx" fbc:lowerFluxBound="par1" fbc:upperFluxBound="par2" reversible="false">
<listOfReactants>
<speciesReference species="M_for_c" stoichiometry="1"/>
</listOfReactants>
<listOfProducts>
<speciesReference species="M_for_ex" stoichiometry="1"/>
</listOfProducts>
</reaction>
<reaction id="R_FRD2" name="R_FRD2" fbc:lowerFluxBound="par1" fbc:upperFluxBound="par2" reversible="false">
<listOfReactants>
<speciesReference species="M_fum_c" stoichiometry="1"/>
<speciesReference species="M_mql8_c" stoichiometry="1"/>
</listOfReactants>
<listOfProducts>
<speciesReference species="M_mqn8_c" stoichiometry="1"/>
<speciesReference species="M_succ_c" stoichiometry="1"/>
</listOfProducts>
</reaction>
<reaction id="R_FUM" name="R_FUM" fbc:lowerFluxBound="par3" fbc:upperFluxBound="par2" reversible="true">
<listOfReactants>
<speciesReference species="M_fum_c" stoichiometry="1"/>
<speciesReference species="M_h2o_c" stoichiometry="1"/>
</listOfReactants>
<listOfProducts>
<speciesReference species="M_mal_DASH_L_c" stoichiometry="1"/>
</listOfProducts>
</reaction>
<reaction id="R_G3PD2" name="R_G3PD2" fbc:lowerFluxBound="par3" fbc:upperFluxBound="par2" reversible="true">
<listOfReactants>
<speciesReference species="M_glyc3p_c" stoichiometry="1"/>
<speciesReference species="M_nadp_c" stoichiometry="1"/>
</listOfReactants>
<listOfProducts>
<speciesReference species="M_dhap_c" stoichiometry="1"/>
<speciesReference species="M_h_c" stoichiometry="1"/>
<speciesReference species="M_nadph_c" stoichiometry="1"/>
</listOfProducts>
</reaction>
<reaction id="R_G3PD5" name="R_G3PD5" fbc:lowerFluxBound="par1" fbc:upperFluxBound="par2" reversible="false">
<listOfReactants>
<speciesReference species="M_glyc3p_c" stoichiometry="1"/>
<speciesReference species="M_q8_c" stoichiometry="1"/>
</listOfReactants>
<listOfProducts>
<speciesReference species="M_dhap_c" stoichiometry="1"/>
<speciesReference species="M_q8h2_c" stoichiometry="1"/>
</listOfProducts>
</reaction>
<reaction id="R_G6PDH2r" name="R_G6PDH2r" fbc:lowerFluxBound="par3" fbc:upperFluxBound="par2" reversible="true">
<listOfReactants>
<speciesReference species="M_g6p_c" stoichiometry="1"/>
<speciesReference species="M_nadp_c" stoichiometry="1"/>
</listOfReactants>
<listOfProducts>
<speciesReference species="M_6pgl_c" stoichiometry="1"/>
<speciesReference species="M_h_c" stoichiometry="1"/>
<speciesReference species="M_nadph_c" stoichiometry="1"/>
</listOfProducts>
</reaction>
<reaction id="R_GAPD" name="R_GAPD" fbc:lowerFluxBound="par3" fbc:upperFluxBound="par2" reversible="true">
<listOfReactants>
<speciesReference species="M_g3p_c" stoichiometry="1"/>
<speciesReference species="M_nad_c" stoichiometry="1"/>
<speciesReference species="M_pi_c" stoichiometry="1"/>
</listOfReactants>
<listOfProducts>
<speciesReference species="M_13dpg_c" stoichiometry="1"/>
<speciesReference species="M_h_c" stoichiometry="1"/>
<speciesReference species="M_nadh_c" stoichiometry="1"/>
</listOfProducts>
</reaction>
<reaction id="R_GLCptspp" name="R_GLCptspp" fbc:lowerFluxBound="par1" fbc:upperFluxBound="par2" reversible="false">
<listOfReactants>
<speciesReference species="M_glc_DASH_D_p" stoichiometry="1"/>
<speciesReference species="M_pep_c" stoichiometry="1"/>
</listOfReactants>
<listOfProducts>
<speciesReference species="M_g6p_c" stoichiometry="1"/>
<speciesReference species="M_pyr_c" stoichiometry="1"/>
</listOfProducts>
</reaction>
<reaction id="R_GLCt2pp" name="R_GLCt2pp" fbc:lowerFluxBound="par1" fbc:upperFluxBound="par2" reversible="false">
<listOfReactants>
<speciesReference species="M_glc_DASH_D_p" stoichiometry="1"/>
<speciesReference species="M_h_p" stoichiometry="1"/>
</listOfReactants>
<listOfProducts>
<speciesReference species="M_glc_DASH_D_c" stoichiometry="1"/>
<speciesReference species="M_h_c" stoichiometry="1"/>
</listOfProducts>
</reaction>
<reaction id="R_GlcUp" name="R_GlcUp" fbc:lowerFluxBound="par1" fbc:upperFluxBound="par4" reversible="false">
<listOfReactants>
<speciesReference species="M_glc_DASH_D_ex" stoichiometry="1"/>
</listOfReactants>
<listOfProducts>
<speciesReference species="M_glc_DASH_D_p" stoichiometry="1"/>
</listOfProducts>
</reaction>
<reaction id="R_GLYCDx" name="R_GLYCDx" fbc:lowerFluxBound="par1" fbc:upperFluxBound="par2" reversible="false">
<listOfReactants>
<speciesReference species="M_glyc_c" stoichiometry="1"/>
<speciesReference species="M_nad_c" stoichiometry="1"/>
</listOfReactants>
<listOfProducts>
<speciesReference species="M_dha_c" stoichiometry="1"/>
<speciesReference species="M_h_c" stoichiometry="1"/>
<speciesReference species="M_nadh_c" stoichiometry="1"/>
</listOfProducts>
</reaction>
<reaction id="R_GlycUp" name="R_GlycUp" fbc:lowerFluxBound="par1" fbc:upperFluxBound="par4" reversible="false">
<listOfReactants>
<speciesReference species="M_glyc_ex" stoichiometry="1"/>
</listOfReactants>
<listOfProducts>
<speciesReference species="M_glyc_c" stoichiometry="1"/>
</listOfProducts>
</reaction>
<reaction id="R_GLYK" name="R_GLYK" fbc:lowerFluxBound="par1" fbc:upperFluxBound="par2" reversible="false">
<listOfReactants>
<speciesReference species="M_atp_c" stoichiometry="1"/>
<speciesReference species="M_glyc_c" stoichiometry="1"/>
</listOfReactants>
<listOfProducts>
<speciesReference species="M_adp_c" stoichiometry="1"/>
<speciesReference species="M_glyc3p_c" stoichiometry="1"/>
<speciesReference species="M_h_c" stoichiometry="1"/>
</listOfProducts>
</reaction>
<reaction id="R_GLYOX3" name="R_GLYOX3" fbc:lowerFluxBound="par1" fbc:upperFluxBound="par2" reversible="false">
<listOfReactants>
<speciesReference species="M_h2o_c" stoichiometry="1"/>
<speciesReference species="M_mthgxl_c" stoichiometry="1"/>
</listOfReactants>
<listOfProducts>
<speciesReference species="M_h_c" stoichiometry="1"/>
<speciesReference species="M_lac_DASH_D_c" stoichiometry="1"/>
</listOfProducts>
</reaction>
<reaction id="R_GND" name="R_GND" fbc:lowerFluxBound="par1" fbc:upperFluxBound="par2" reversible="false">
<listOfReactants>
<speciesReference species="M_6pgc_c" stoichiometry="1"/>
<speciesReference species="M_nadp_c" stoichiometry="1"/>
</listOfReactants>
<listOfProducts>
<speciesReference species="M_co2_c" stoichiometry="1"/>
<speciesReference species="M_nadph_c" stoichiometry="1"/>
<speciesReference species="M_ru5p_DASH_D_c" stoichiometry="1"/>
</listOfProducts>
</reaction>
<reaction id="R_h_pEx" name="R_h_pEx" fbc:lowerFluxBound="par3" fbc:upperFluxBound="par2" reversible="true">
<listOfReactants>
<speciesReference species="M_h_p" stoichiometry="1"/>
</listOfReactants>
<listOfProducts>
<speciesReference species="M_h_ex" stoichiometry="1"/>
</listOfProducts>
</reaction>
<reaction id="R_h2Ex" name="R_h2Ex" fbc:lowerFluxBound="par1" fbc:upperFluxBound="par2" reversible="false">
<listOfReactants>
<speciesReference species="M_h2_c" stoichiometry="1"/>
</listOfReactants>
<listOfProducts>
<speciesReference species="M_h2_ex" stoichiometry="1"/>
</listOfProducts>
</reaction>
<reaction id="R_h2oEx" name="R_h2oEx" fbc:lowerFluxBound="par3" fbc:upperFluxBound="par2" reversible="true">
<listOfReactants>
<speciesReference species="M_h2o_c" stoichiometry="1"/>
</listOfReactants>
<listOfProducts>
<speciesReference species="M_h2o_ex" stoichiometry="1"/>
</listOfProducts>
</reaction>
<reaction id="R_HEX1" name="R_HEX1" fbc:lowerFluxBound="par1" fbc:upperFluxBound="par2" reversible="false">
<listOfReactants>
<speciesReference species="M_atp_c" stoichiometry="1"/>
<speciesReference species="M_glc_DASH_D_c" stoichiometry="1"/>
</listOfReactants>
<listOfProducts>
<speciesReference species="M_adp_c" stoichiometry="1"/>
<speciesReference species="M_g6p_c" stoichiometry="1"/>
<speciesReference species="M_h_c" stoichiometry="1"/>
</listOfProducts>
</reaction>
<reaction id="R_ICDHyr" name="R_ICDHyr" fbc:lowerFluxBound="par3" fbc:upperFluxBound="par2" reversible="true">
<listOfReactants>
<speciesReference species="M_icit_c" stoichiometry="1"/>
<speciesReference species="M_nadp_c" stoichiometry="1"/>
</listOfReactants>
<listOfProducts>
<speciesReference species="M_akg_c" stoichiometry="1"/>
<speciesReference species="M_co2_c" stoichiometry="1"/>
<speciesReference species="M_nadph_c" stoichiometry="1"/>
</listOfProducts>
</reaction>
<reaction id="R_ICL" name="R_ICL" fbc:lowerFluxBound="par1" fbc:upperFluxBound="par2" reversible="false">
<listOfReactants>
<speciesReference species="M_icit_c" stoichiometry="1"/>
</listOfReactants>
<listOfProducts>
<speciesReference species="M_glx_c" stoichiometry="1"/>
<speciesReference species="M_succ_c" stoichiometry="1"/>
</listOfProducts>
</reaction>
<reaction id="R_LacEx" name="R_LacEx" fbc:lowerFluxBound="par1" fbc:upperFluxBound="par2" reversible="false">
<listOfReactants>
<speciesReference species="M_h_c" stoichiometry="1"/>
<speciesReference species="M_lac_DASH_D_c" stoichiometry="1"/>
</listOfReactants>
<listOfProducts>
<speciesReference species="M_h_p" stoichiometry="1"/>
<speciesReference species="M_lac_ex" stoichiometry="1"/>
</listOfProducts>
</reaction>
<reaction id="R_LDH_D" name="R_LDH_D" fbc:lowerFluxBound="par3" fbc:upperFluxBound="par2" reversible="true">
<listOfReactants>
<speciesReference species="M_h_c" stoichiometry="1"/>
<speciesReference species="M_nadh_c" stoichiometry="1"/>
<speciesReference species="M_pyr_c" stoichiometry="1"/>
</listOfReactants>
<listOfProducts>
<speciesReference species="M_lac_DASH_D_c" stoichiometry="1"/>
<speciesReference species="M_nad_c" stoichiometry="1"/>
</listOfProducts>
</reaction>
<reaction id="R_MALS" name="R_MALS" fbc:lowerFluxBound="par1" fbc:upperFluxBound="par2" reversible="false">
<listOfReactants>
<speciesReference species="M_accoa_c" stoichiometry="1"/>
<speciesReference species="M_glx_c" stoichiometry="1"/>
<speciesReference species="M_h2o_c" stoichiometry="1"/>
</listOfReactants>
<listOfProducts>
<speciesReference species="M_coa_c" stoichiometry="1"/>
<speciesReference species="M_h_c" stoichiometry="1"/>
<speciesReference species="M_mal_DASH_L_c" stoichiometry="1"/>
</listOfProducts>
</reaction>
<reaction id="R_MDH" name="R_MDH" fbc:lowerFluxBound="par3" fbc:upperFluxBound="par2" reversible="true">
<listOfReactants>
<speciesReference species="M_mal_DASH_L_c" stoichiometry="1"/>
<speciesReference species="M_nad_c" stoichiometry="1"/>
</listOfReactants>
<listOfProducts>
<speciesReference species="M_h_c" stoichiometry="1"/>
<speciesReference species="M_nadh_c" stoichiometry="1"/>
<speciesReference species="M_oaa_c" stoichiometry="1"/>
</listOfProducts>
</reaction>
<reaction id="R_ME1" name="R_ME1" fbc:lowerFluxBound="par1" fbc:upperFluxBound="par2" reversible="false">
<listOfReactants>
<speciesReference species="M_mal_DASH_L_c" stoichiometry="1"/>
<speciesReference species="M_nad_c" stoichiometry="1"/>
</listOfReactants>
<listOfProducts>
<speciesReference species="M_co2_c" stoichiometry="1"/>
<speciesReference species="M_nadh_c" stoichiometry="1"/>
<speciesReference species="M_pyr_c" stoichiometry="1"/>
</listOfProducts>
</reaction>
<reaction id="R_ME2" name="R_ME2" fbc:lowerFluxBound="par1" fbc:upperFluxBound="par2" reversible="false">
<listOfReactants>
<speciesReference species="M_mal_DASH_L_c" stoichiometry="1"/>
<speciesReference species="M_nadp_c" stoichiometry="1"/>
</listOfReactants>
<listOfProducts>
<speciesReference species="M_co2_c" stoichiometry="1"/>
<speciesReference species="M_nadph_c" stoichiometry="1"/>
<speciesReference species="M_pyr_c" stoichiometry="1"/>
</listOfProducts>
</reaction>
<reaction id="R_MGSA" name="R_MGSA" fbc:lowerFluxBound="par1" fbc:upperFluxBound="par2" reversible="false">
<listOfReactants>
<speciesReference species="M_dhap_c" stoichiometry="1"/>
</listOfReactants>
<listOfProducts>
<speciesReference species="M_mthgxl_c" stoichiometry="1"/>
<speciesReference species="M_pi_c" stoichiometry="1"/>
</listOfProducts>
</reaction>
<reaction id="R_NADH16pp" name="R_NADH16pp" fbc:lowerFluxBound="par3" fbc:upperFluxBound="par2" reversible="true">
<listOfReactants>
<speciesReference species="M_h_c" stoichiometry="4"/>
<speciesReference species="M_nadh_c" stoichiometry="1"/>
<speciesReference species="M_q8_c" stoichiometry="1"/>
</listOfReactants>
<listOfProducts>
<speciesReference species="M_h_p" stoichiometry="3"/>
<speciesReference species="M_nad_c" stoichiometry="1"/>
<speciesReference species="M_q8h2_c" stoichiometry="1"/>
</listOfProducts>
</reaction>
<reaction id="R_NADH17pp" name="R_NADH17pp" fbc:lowerFluxBound="par1" fbc:upperFluxBound="par2" reversible="false">
<listOfReactants>
<speciesReference species="M_h_c" stoichiometry="4"/>
<speciesReference species="M_mqn8_c" stoichiometry="1"/>
<speciesReference species="M_nadh_c" stoichiometry="1"/>
</listOfReactants>
<listOfProducts>
<speciesReference species="M_h_p" stoichiometry="3"/>
<speciesReference species="M_mql8_c" stoichiometry="1"/>
<speciesReference species="M_nad_c" stoichiometry="1"/>
</listOfProducts>
</reaction>
<reaction id="R_NADTRHD" name="R_NADTRHD" fbc:lowerFluxBound="par1" fbc:upperFluxBound="par2" reversible="false">
<listOfReactants>
<speciesReference species="M_nad_c" stoichiometry="1"/>
<speciesReference species="M_nadph_c" stoichiometry="1"/>
</listOfReactants>
<listOfProducts>
<speciesReference species="M_nadh_c" stoichiometry="1"/>
<speciesReference species="M_nadp_c" stoichiometry="1"/>
</listOfProducts>
</reaction>
<reaction id="R_O2Up" name="R_O2Up" fbc:lowerFluxBound="par3" fbc:upperFluxBound="par2" reversible="true">
<listOfReactants>
<speciesReference species="M_o2_ex" stoichiometry="1"/>
</listOfReactants>
<listOfProducts>
<speciesReference species="M_o2_c" stoichiometry="1"/>
</listOfProducts>
</reaction>
<reaction id="R_PDH" name="R_PDH" fbc:lowerFluxBound="par1" fbc:upperFluxBound="par2" reversible="false">
<listOfReactants>
<speciesReference species="M_coa_c" stoichiometry="1"/>
<speciesReference species="M_nad_c" stoichiometry="1"/>
<speciesReference species="M_pyr_c" stoichiometry="1"/>
</listOfReactants>
<listOfProducts>
<speciesReference species="M_accoa_c" stoichiometry="1"/>
<speciesReference species="M_co2_c" stoichiometry="1"/>
<speciesReference species="M_nadh_c" stoichiometry="1"/>
</listOfProducts>
</reaction>
<reaction id="R_PFK" name="R_PFK" fbc:lowerFluxBound="par1" fbc:upperFluxBound="par2" reversible="false">
<listOfReactants>
<speciesReference species="M_atp_c" stoichiometry="1"/>
<speciesReference species="M_f6p_c" stoichiometry="1"/>
</listOfReactants>
<listOfProducts>
<speciesReference species="M_adp_c" stoichiometry="1"/>
<speciesReference species="M_fdp_c" stoichiometry="1"/>
<speciesReference species="M_h_c" stoichiometry="1"/>
</listOfProducts>
</reaction>
<reaction id="R_PFL" name="R_PFL" fbc:lowerFluxBound="par1" fbc:upperFluxBound="par2" reversible="false">
<listOfReactants>
<speciesReference species="M_coa_c" stoichiometry="1"/>
<speciesReference species="M_pyr_c" stoichiometry="1"/>
</listOfReactants>
<listOfProducts>
<speciesReference species="M_accoa_c" stoichiometry="1"/>
<speciesReference species="M_for_c" stoichiometry="1"/>
</listOfProducts>
</reaction>
<reaction id="R_PGI" name="R_PGI" fbc:lowerFluxBound="par3" fbc:upperFluxBound="par2" reversible="true">
<listOfReactants>
<speciesReference species="M_g6p_c" stoichiometry="1"/>
</listOfReactants>
<listOfProducts>
<speciesReference species="M_f6p_c" stoichiometry="1"/>
</listOfProducts>
</reaction>
<reaction id="R_PGK" name="R_PGK" fbc:lowerFluxBound="par3" fbc:upperFluxBound="par2" reversible="true">
<listOfReactants>
<speciesReference species="M_13dpg_c" stoichiometry="1"/>
<speciesReference species="M_adp_c" stoichiometry="1"/>
</listOfReactants>
<listOfProducts>
<speciesReference species="M_3pg_c" stoichiometry="1"/>
<speciesReference species="M_atp_c" stoichiometry="1"/>
</listOfProducts>
</reaction>
<reaction id="R_PGL" name="R_PGL" fbc:lowerFluxBound="par1" fbc:upperFluxBound="par2" reversible="false">
<listOfReactants>
<speciesReference species="M_6pgl_c" stoichiometry="1"/>
<speciesReference species="M_h2o_c" stoichiometry="1"/>
</listOfReactants>
<listOfProducts>
<speciesReference species="M_6pgc_c" stoichiometry="1"/>
<speciesReference species="M_h_c" stoichiometry="1"/>
</listOfProducts>
</reaction>
<reaction id="R_PGM" name="R_PGM" fbc:lowerFluxBound="par3" fbc:upperFluxBound="par2" reversible="true">
<listOfReactants>
<speciesReference species="M_3pg_c" stoichiometry="1"/>
</listOfReactants>
<listOfProducts>
<speciesReference species="M_2pg_c" stoichiometry="1"/>
</listOfProducts>
</reaction>
<reaction id="R_POX" name="R_POX" fbc:lowerFluxBound="par1" fbc:upperFluxBound="par2" reversible="false">
<listOfReactants>
<speciesReference species="M_h2o_c" stoichiometry="1"/>
<speciesReference species="M_pyr_c" stoichiometry="1"/>
<speciesReference species="M_q8_c" stoichiometry="1"/>
</listOfReactants>
<listOfProducts>
<speciesReference species="M_ac_c" stoichiometry="1"/>
<speciesReference species="M_co2_c" stoichiometry="1"/>
<speciesReference species="M_q8h2_c" stoichiometry="1"/>
</listOfProducts>
</reaction>
<reaction id="R_PPC" name="R_PPC" fbc:lowerFluxBound="par1" fbc:upperFluxBound="par2" reversible="false">
<listOfReactants>
<speciesReference species="M_co2_c" stoichiometry="1"/>
<speciesReference species="M_h2o_c" stoichiometry="1"/>
<speciesReference species="M_pep_c" stoichiometry="1"/>
</listOfReactants>
<listOfProducts>
<speciesReference species="M_h_c" stoichiometry="1"/>
<speciesReference species="M_oaa_c" stoichiometry="1"/>
<speciesReference species="M_pi_c" stoichiometry="1"/>
</listOfProducts>
</reaction>
<reaction id="R_PPCK" name="R_PPCK" fbc:lowerFluxBound="par1" fbc:upperFluxBound="par2" reversible="false">
<listOfReactants>
<speciesReference species="M_atp_c" stoichiometry="1"/>
<speciesReference species="M_oaa_c" stoichiometry="1"/>
</listOfReactants>
<listOfProducts>
<speciesReference species="M_adp_c" stoichiometry="1"/>
<speciesReference species="M_co2_c" stoichiometry="1"/>
<speciesReference species="M_pep_c" stoichiometry="1"/>
</listOfProducts>
</reaction>
<reaction id="R_PPS" name="R_PPS" fbc:lowerFluxBound="par1" fbc:upperFluxBound="par2" reversible="false">
<listOfReactants>
<speciesReference species="M_atp_c" stoichiometry="1"/>
<speciesReference species="M_h2o_c" stoichiometry="1"/>
<speciesReference species="M_pyr_c" stoichiometry="1"/>
</listOfReactants>
<listOfProducts>
<speciesReference species="M_amp_c" stoichiometry="1"/>
<speciesReference species="M_h_c" stoichiometry="2"/>
<speciesReference species="M_pep_c" stoichiometry="1"/>
<speciesReference species="M_pi_c" stoichiometry="1"/>
</listOfProducts>
</reaction>
<reaction id="R_PTAr" name="R_PTAr" fbc:lowerFluxBound="par3" fbc:upperFluxBound="par2" reversible="true">
<listOfReactants>
<speciesReference species="M_accoa_c" stoichiometry="1"/>
<speciesReference species="M_pi_c" stoichiometry="1"/>
</listOfReactants>
<listOfProducts>
<speciesReference species="M_actp_c" stoichiometry="1"/>
<speciesReference species="M_coa_c" stoichiometry="1"/>
</listOfProducts>
</reaction>
<reaction id="R_PYK" name="R_PYK" fbc:lowerFluxBound="par1" fbc:upperFluxBound="par2" reversible="false">
<listOfReactants>
<speciesReference species="M_adp_c" stoichiometry="1"/>
<speciesReference species="M_h_c" stoichiometry="1"/>
<speciesReference species="M_pep_c" stoichiometry="1"/>
</listOfReactants>
<listOfProducts>
<speciesReference species="M_atp_c" stoichiometry="1"/>
<speciesReference species="M_pyr_c" stoichiometry="1"/>
</listOfProducts>
</reaction>
<reaction id="R_RPE" name="R_RPE" fbc:lowerFluxBound="par3" fbc:upperFluxBound="par2" reversible="true">
<listOfReactants>
<speciesReference species="M_ru5p_DASH_D_c" stoichiometry="1"/>
</listOfReactants>
<listOfProducts>
<speciesReference species="M_xu5p_DASH_D_c" stoichiometry="1"/>
</listOfProducts>
</reaction>
<reaction id="R_RPI" name="R_RPI" fbc:lowerFluxBound="par3" fbc:upperFluxBound="par2" reversible="true">
<listOfReactants>
<speciesReference species="M_r5p_c" stoichiometry="1"/>
</listOfReactants>
<listOfProducts>
<speciesReference species="M_ru5p_DASH_D_c" stoichiometry="1"/>
</listOfProducts>
</reaction>
<reaction id="R_SuccEx" name="R_SuccEx" fbc:lowerFluxBound="par1" fbc:upperFluxBound="par2" reversible="false">
<listOfReactants>
<speciesReference species="M_succ_p" stoichiometry="1"/>
</listOfReactants>
<listOfProducts>
<speciesReference species="M_succ_ex" stoichiometry="1"/>
</listOfProducts>
</reaction>
<reaction id="R_SUCCt2_2pp" name="R_SUCCt2_2pp" fbc:lowerFluxBound="par1" fbc:upperFluxBound="par2" reversible="false">
<listOfReactants>
<speciesReference species="M_h_p" stoichiometry="2"/>
<speciesReference species="M_succ_p" stoichiometry="1"/>
</listOfReactants>
<listOfProducts>
<speciesReference species="M_h_c" stoichiometry="2"/>
<speciesReference species="M_succ_c" stoichiometry="1"/>
</listOfProducts>
</reaction>
<reaction id="R_SUCCt3pp" name="R_SUCCt3pp" fbc:lowerFluxBound="par1" fbc:upperFluxBound="par2" reversible="false">
<listOfReactants>
<speciesReference species="M_h_p" stoichiometry="1"/>
<speciesReference species="M_succ_c" stoichiometry="1"/>
</listOfReactants>
<listOfProducts>
<speciesReference species="M_h_c" stoichiometry="1"/>
<speciesReference species="M_succ_p" stoichiometry="1"/>
</listOfProducts>
</reaction>
<reaction id="R_SuccUp" name="R_SuccUp" fbc:lowerFluxBound="par1" fbc:upperFluxBound="par4" reversible="false">
<listOfReactants>
<speciesReference species="M_succ_ex" stoichiometry="1"/>
</listOfReactants>
<listOfProducts>
<speciesReference species="M_succ_p" stoichiometry="1"/>
</listOfProducts>
</reaction>
<reaction id="R_SUCDi" name="R_SUCDi" fbc:lowerFluxBound="par1" fbc:upperFluxBound="par2" reversible="false">
<listOfReactants>
<speciesReference species="M_q8_c" stoichiometry="1"/>
<speciesReference species="M_succ_c" stoichiometry="1"/>
</listOfReactants>
<listOfProducts>
<speciesReference species="M_fum_c" stoichiometry="1"/>
<speciesReference species="M_q8h2_c" stoichiometry="1"/>
</listOfProducts>
</reaction>
<reaction id="R_SUCOAS" name="R_SUCOAS" fbc:lowerFluxBound="par3" fbc:upperFluxBound="par2" reversible="true">
<listOfReactants>
<speciesReference species="M_adp_c" stoichiometry="1"/>
<speciesReference species="M_pi_c" stoichiometry="1"/>
<speciesReference species="M_succoa_c" stoichiometry="1"/>
</listOfReactants>
<listOfProducts>
<speciesReference species="M_atp_c" stoichiometry="1"/>
<speciesReference species="M_coa_c" stoichiometry="1"/>
<speciesReference species="M_succ_c" stoichiometry="1"/>
</listOfProducts>
</reaction>
<reaction id="R_TALA" name="R_TALA" fbc:lowerFluxBound="par3" fbc:upperFluxBound="par2" reversible="true">
<listOfReactants>
<speciesReference species="M_g3p_c" stoichiometry="1"/>
<speciesReference species="M_s7p_c" stoichiometry="1"/>
</listOfReactants>
<listOfProducts>
<speciesReference species="M_e4p_c" stoichiometry="1"/>
<speciesReference species="M_f6p_c" stoichiometry="1"/>
</listOfProducts>
</reaction>
<reaction id="R_THD2pp" name="R_THD2pp" fbc:lowerFluxBound="par1" fbc:upperFluxBound="par2" reversible="false">
<listOfReactants>
<speciesReference species="M_h_p" stoichiometry="2"/>
<speciesReference species="M_nadh_c" stoichiometry="1"/>
<speciesReference species="M_nadp_c" stoichiometry="1"/>
</listOfReactants>
<listOfProducts>
<speciesReference species="M_h_c" stoichiometry="2"/>
<speciesReference species="M_nad_c" stoichiometry="1"/>
<speciesReference species="M_nadph_c" stoichiometry="1"/>
</listOfProducts>
</reaction>
<reaction id="R_TKT1" name="R_TKT1" fbc:lowerFluxBound="par3" fbc:upperFluxBound="par2" reversible="true">
<listOfReactants>
<speciesReference species="M_r5p_c" stoichiometry="1"/>
<speciesReference species="M_xu5p_DASH_D_c" stoichiometry="1"/>
</listOfReactants>
<listOfProducts>
<speciesReference species="M_g3p_c" stoichiometry="1"/>
<speciesReference species="M_s7p_c" stoichiometry="1"/>
</listOfProducts>
</reaction>
<reaction id="R_TKT2" name="R_TKT2" fbc:lowerFluxBound="par3" fbc:upperFluxBound="par2" reversible="true">
<listOfReactants>
<speciesReference species="M_e4p_c" stoichiometry="1"/>
<speciesReference species="M_xu5p_DASH_D_c" stoichiometry="1"/>
</listOfReactants>
<listOfProducts>
<speciesReference species="M_f6p_c" stoichiometry="1"/>
<speciesReference species="M_g3p_c" stoichiometry="1"/>
</listOfProducts>
</reaction>
<reaction id="R_TPI" name="R_TPI" fbc:lowerFluxBound="par3" fbc:upperFluxBound="par2" reversible="true">
<listOfReactants>
<speciesReference species="M_dhap_c" stoichiometry="1"/>
</listOfReactants>
<listOfProducts>
<speciesReference species="M_g3p_c" stoichiometry="1"/>
</listOfProducts>
</reaction>
</listOfReactions>
<listOfParameters>
<parameter id="par3" constant="true" value="-1000" />
<parameter id="par1" constant="true" value="0" />
<parameter id="par4" constant="true" value="10" />
<parameter id="par2" constant="true" value="1000" />
</listOfParameters>
<fbc:listOfObjectives fbc:activeObjective="objective1">
<fbc:objective fbc:id="objective1" fbc:type="maximize">
<fbc:listOfFluxObjectives>
<fbc:fluxObjective fbc:reaction="Growth" fbc:coefficient="1"/>
</fbc:listOfFluxObjectives>
</fbc:objective>
</fbc:listOfObjectives>
</model>
</sbml>
